# Supplementary material for: 3-(2,4-Difluoro­anilino)-9-nitro­dibenzo[b,e]oxepin-11(6H)-one
Source: Acta Crystallogr Sect E Struct Rep Online. 2011 Feb 2;67(Pt 3):o555. doi: 10.1107/S1600536811002881 (PMC3052073; doi:10.1107/S1600536811002881)
Supplement: Supplementary file 1 [file e-67-0o555-sup1.cif]

##############################################################################
###                                                                        ###
###        Electronic paper (Acta Crystallographica Section E)             ###
###                                                                        ###
##############################################################################
#                                                                            #
# This CIF contains the data in a paper accepted for publication in Acta     #
# Crystallographica Section E. It conforms to the requirements of Notes      #
# for Authors for Section E, and has been peer reviewed under the auspices   #
# of the IUCr Commission on Journals.                                        #
#                                                                            #
# Full details of the Crystallographic Information File format               #
# are given in the paper "The Crystallographic Information File (CIF):       #
# a New Standard Archive File for Crystallography" by S. R. Hall, F. H.      #
# Allen and I. D. Brown [Acta Cryst. (1991), A47, 655-685].                  #
#                                                                            #
# The current version of the core CIF dictionary is obtainable from          #
# ftp://ftp.iucr.org/pub/cif_core.dic. The current version number is 2.4.    #
#                                                                            #
# Software is freely available for graphical display of the structure(s) in  #
# this CIF.  For information consult the CIF home page http://www.iucr.org/  #
# cif/home.html                                                              #
#                                                                            #
# This file may be used for bona fide research purposes within the           #
# scientific community so long as proper attribution is given to the journal # 
# article from which it was obtained.                                        #
#                                                                            #
##############################################################################
                                             
data_I
_audit_creation_method     SHELXL-97
_chemical_name_systematic
;
3-(2,4-Difluoroanilino)-9-nitrodibenzo[<i>b</i>,<i>e</i>]oxepin-
11(6<i>H</i>)-one
;
_chemical_name_common     ?
_chemical_formula_moiety     'C20 H12 F2 N2 O4'
_chemical_formula_sum     'C20 H12 F2 N2 O4'
_chemical_formula_iupac     'C20 H12 F2 N2 O4'
_chemical_formula_weight     382.32
_chemical_melting_point     ?
_symmetry_cell_setting     orthorhombic
_symmetry_space_group_name_H-M     'P n a 21'
_symmetry_space_group_name_Hall     'P 2c -2n'
loop_
    _symmetry_equiv_pos_as_xyz
    'x, y, z'
    '-x, -y, z+1/2'
    '-x+1/2, y+1/2, z+1/2'
    'x+1/2, -y+1/2, z'
_cell_length_a     27.0813(15)
_cell_length_b     13.0411(8)
_cell_length_c     4.5998(2)
_cell_angle_alpha     90.00
_cell_angle_beta     90.00
_cell_angle_gamma     90.00
_cell_volume     1624.51(15)
_cell_formula_units_Z     4
_cell_measurement_reflns_used     25
_cell_measurement_theta_min     65
_cell_measurement_theta_max     69
_cell_measurement_temperature     193(2)
_exptl_crystal_description     needle
_exptl_crystal_colour     yellow
_exptl_crystal_size_max     0.47
_exptl_crystal_size_mid     0.24
_exptl_crystal_size_min     0.12
_exptl_crystal_density_diffrn     1.563
_exptl_crystal_density_meas     ?
_exptl_crystal_density_method     'not measured'
_exptl_crystal_F_000     784
_exptl_absorpt_coefficient_mu     1.075
_exptl_absorpt_correction_type     numerical
_exptl_absorpt_process_details     '(CORINC; Dr\"ager & Gattow, 1971)'
_exptl_absorpt_correction_T_min     0.721
_exptl_absorpt_correction_T_max     0.882
_exptl_special_details
;
^1^H NMR (200 MHz, DMSO-d\~6\~) \d in p.p.m. 5.32 (s, 2 H), 6.26 (m, 1 H),
 6.65
(dd, <i>J</i>=8.65, 1.96 Hz, 1 H), 7.11 (m, 1 H), 7.39 (m, 2 H), 7.82 (m, 1
H), 8.02 (d, <i>J</i>=8.97 Hz, 1 H), 8.41 (dd, <i>J</i>=8.21, 2.53 Hz, 1 H),
8.52 (d, <i>J</i>=2.40 Hz, 1 H), 8.85 (s, NH,1 H).
^13^C NMR (50 MHz, DMSO-d\~6\~) \d in p.p.m. 72.5, 102.1, 110.5, 116.5, 124.3,
127.0, 130.4, 134.1, 141.1, 142.9, 148.3, 152.9, 163.4, 185.1, C---F not
detected.
GC/MS, <i>m/z</i> (%) 382 (100, <i>M</i>^+^), 308(12), 152(9), 98(7), 63(1).
;
_diffrn_ambient_temperature     193(2)
_diffrn_radiation_type     CuK\a
_diffrn_radiation_wavelength     1.54178
_diffrn_radiation_monochromator     graphite
_diffrn_measurement_device_type     'Enraf--Nonius CAD-4'
_diffrn_measurement_device     '\k-geometry diffractometer'
_diffrn_measurement_method     \w/2\q
_diffrn_detector_area_resol_mean     ?
_diffrn_reflns_number     3417
_diffrn_reflns_av_R_equivalents     0.0505
_diffrn_reflns_av_sigmaI/netI     0.0272
_diffrn_reflns_theta_min     3.26
_diffrn_reflns_theta_max     69.84
_diffrn_reflns_theta_full     69.84
_diffrn_measured_fraction_theta_max     0.998
_diffrn_measured_fraction_theta_full     0.998
_diffrn_reflns_limit_h_min     -33
_diffrn_reflns_limit_h_max     33
_diffrn_reflns_limit_k_min     -15
_diffrn_reflns_limit_k_max     15
_diffrn_reflns_limit_l_min     -5
_diffrn_reflns_limit_l_max     5
_diffrn_standards_number     3
_diffrn_standards_interval_count     ?
_diffrn_standards_interval_time     60
_diffrn_standards_decay_%     3
_refine_special_details
;
Refinement of <i>F</i>^2^ against ALL reflections. The weighted <i>R</i>-factor
<i>wR</i> and goodness of fit <i>S</i> are based on <i>F</i>^2^, conventional
<i>R</i>-factors <i>R</i> are based on <i>F</i>, with <i>F</i> set to zero for
negative <i>F</i>^2^. The threshold expression of <i>F</i>^2^ >
\s(<i>F</i>^2^) is used only for calculating <i>R</i>-factors(gt) <i>etc</i>.
and is not relevant to the choice of reflections for refinement.
<i>R</i>-factors based on <i>F</i>^2^ are statistically about twice as large
as those based on <i>F</i>, and <i>R</i>- factors based on ALL data will be
even larger.
;
_reflns_number_total     3010
_reflns_number_gt     2924
_reflns_threshold_expression     I>2\s(I)
_refine_ls_structure_factor_coef     Fsqd
_refine_ls_matrix_type     full
_refine_ls_R_factor_all     0.0484
_refine_ls_R_factor_gt     0.0473
_refine_ls_wR_factor_ref     0.1267
_refine_ls_wR_factor_obs     0.1255
_refine_ls_goodness_of_fit_ref     1.027
_refine_ls_restrained_S_all     1.027
_refine_ls_number_reflns     3010
_refine_ls_number_parameters     253
_refine_ls_number_restraints     1
_refine_ls_hydrogen_treatment     constr
_refine_ls_weighting_scheme     calc
_refine_ls_weighting_details
         'calc w=1/[\s^2^(Fo^2^)+(0.0989P)^2^+0.3414P] where P=(Fo^2^+2Fc^2^)/3'
_atom_sites_solution_hydrogens     geom
_atom_sites_solution_primary     direct
_atom_sites_solution_secondary     difmap
_refine_ls_shift/su_max     0.023
_refine_ls_shift/su_mean     0.002
_refine_diff_density_max     0.173
_refine_diff_density_min     -0.202
_refine_ls_extinction_method     none
_refine_ls_extinction_coef     ?
_refine_ls_abs_structure_details     'Flack, (1983), 1270 Friedel pairs'
_refine_ls_abs_structure_Flack     -0.22(18)
loop_
    _atom_type_symbol
    _atom_type_description
    _atom_type_scat_dispersion_real
    _atom_type_scat_dispersion_imag
    _atom_type_scat_source
    'C' 'C' 0.0181 0.0091
                         'International Tables Vol C Tables 4.2.6.8 and 6.1.1.4'
    'H' 'H' 0.0000 0.0000
                         'International Tables Vol C Tables 4.2.6.8 and 6.1.1.4'
    'N' 'N' 0.0311 0.0180
                         'International Tables Vol C Tables 4.2.6.8 and 6.1.1.4'
    'O' 'O' 0.0492 0.0322
                         'International Tables Vol C Tables 4.2.6.8 and 6.1.1.4'
    'F' 'F' 0.0727 0.0534
                         'International Tables Vol C Tables 4.2.6.8 and 6.1.1.4'
_computing_data_collection     '<i>CAD-4 Software</i> (Enraf--Nonius, 1989)'
_computing_cell_refinement     '<i>CAD-4 Software</i> (Enraf--Nonius, 1989)'
_computing_data_reduction     'CORINC (Dr\"ager & Gattow, 1971)'
_computing_structure_solution     'SIR97 (Altomare <i>et al.</i>, 1999)'
_computing_structure_refinement     'SHELXL97 (Sheldrick, 2008)'
_computing_molecular_graphics     'PLATON (Spek, 2009)'
_computing_publication_material     'PLATON (Spek, 2009)'
loop_
    _atom_site_type_symbol
    _atom_site_label
    _atom_site_fract_x
    _atom_site_fract_y
    _atom_site_fract_z
    _atom_site_U_iso_or_equiv
    _atom_site_adp_type
    _atom_site_calc_flag
    _atom_site_refinement_flags
    _atom_site_occupancy
    _atom_site_disorder_assembly
    _atom_site_disorder_group
    O O1 0.58864(5) 0.24963(11) 0.3890(3) 0.0240(3) Uani d . 1 . .
    C C2 0.56177(7) 0.30020(15) 0.5965(4) 0.0215(4) Uani d . 1 . .
    C C3 0.51656(8) 0.25513(16) 0.6587(5) 0.0242(4) Uani d . 1 . .
    H H3 0.5068 0.1947 0.5587 0.029 Uiso calc R 1 . .
    C C4 0.48548(8) 0.29789(17) 0.8665(5) 0.0245(4) Uani d . 1 . .
    C C5 0.50161(8) 0.38484(16) 1.0212(5) 0.0242(4) Uani d . 1 . .
    H H5 0.4818 0.4123 1.1728 0.029 Uiso calc R 1 . .
    C C6 0.54556(8) 0.42947(15) 0.9536(5) 0.0234(4) Uani d . 1 . .
    H H6 0.5556 0.4882 1.0605 0.028 Uiso calc R 1 . .
    C C7 0.57698(7) 0.39218(15) 0.7306(4) 0.0216(4) Uani d . 1 . .
    C C8 0.61655(7) 0.46277(15) 0.6377(4) 0.0222(4) Uani d . 1 . .
    C C9 0.65513(7) 0.43587(15) 0.4150(5) 0.0215(4) Uani d . 1 . .
    C C10 0.68194(8) 0.51865(17) 0.3032(5) 0.0248(4) Uani d . 1 . .
    H H10 0.6752 0.5865 0.3670 0.030 Uiso calc R 1 . .
    C C11 0.71823(7) 0.50081(16) 0.0997(5) 0.0262(5) Uani d . 1 . .
    C C12 0.73012(8) 0.40368(18) 0.0000(5) 0.0275(5) Uani d . 1 . .
    H H12 0.7551 0.3936 -0.1423 0.033 Uiso calc R 1 . .
    C C13 0.70420(7) 0.32175(17) 0.1161(5) 0.0253(5) Uani d . 1 . .
    H H13 0.7120 0.2541 0.0550 0.030 Uiso calc R 1 . .
    C C14 0.66696(7) 0.33663(16) 0.3204(5) 0.0223(4) Uani d . 1 . .
    C C15 0.64067(7) 0.24498(15) 0.4420(5) 0.0253(5) Uani d . 1 . .
    H H15A 0.6542 0.1820 0.3525 0.030 Uiso calc R 1 . .
    H H15B 0.6466 0.2412 0.6541 0.030 Uiso calc R 1 . .
    N N16 0.43947(7) 0.25975(16) 0.9317(5) 0.0341(5) Uani d . 1 . .
    H H16 0.4191 0.3040 1.0435 0.041 Uiso d R 1 . .
    C C17 0.41597(8) 0.18098(18) 0.7713(5) 0.0287(5) Uani d . 1 . .
    C C18 0.37502(8) 0.20134(19) 0.5998(6) 0.0352(5) Uani d . 1 . .
    H H18 0.3631 0.2697 0.5860 0.042 Uiso calc R 1 . .
    C C19 0.35112(10) 0.1240(2) 0.4481(7) 0.0434(6) Uani d . 1 . .
    H H19 0.3226 0.1381 0.3345 0.052 Uiso calc R 1 . .
    C C20 0.36991(10) 0.0266(2) 0.4670(6) 0.0407(6) Uani d . 1 . .
    C C21 0.41046(10) 0.00166(19) 0.6308(7) 0.0409(6) Uani d . 1 . .
    H H21 0.4229 -0.0664 0.6384 0.049 Uiso calc R 1 . .
    C C22 0.43238(9) 0.0805(2) 0.7842(6) 0.0355(6) Uani d . 1 . .
    F F23 0.34769(7) -0.04940(15) 0.3148(5) 0.0629(6) Uani d . 1 . .
    F F24 0.47133(6) 0.05902(13) 0.9539(5) 0.0558(5) Uani d . 1 . .
    O O25 0.61751(6) 0.55042(11) 0.7364(4) 0.0302(4) Uani d . 1 . .
    N N26 0.74461(7) 0.58919(15) -0.0221(5) 0.0315(4) Uani d . 1 . .
    O O27 0.73855(7) 0.67347(14) 0.0898(5) 0.0476(5) Uani d . 1 . .
    O O28 0.77170(7) 0.57374(15) -0.2321(5) 0.0434(5) Uani d . 1 . .
loop_
    _atom_site_aniso_label
    _atom_site_aniso_U_11
    _atom_site_aniso_U_22
    _atom_site_aniso_U_33
    _atom_site_aniso_U_12
    _atom_site_aniso_U_13
    _atom_site_aniso_U_23
    O1 0.0251(7) 0.0263(7) 0.0205(8) -0.0019(5) 0.0021(6) -0.0047(6)
    C2 0.0275(9) 0.0227(10) 0.0143(9) 0.0030(7) -0.0011(8) 0.0020(8)
    C3 0.0306(10) 0.0249(10) 0.0171(10) -0.0024(8) -0.0015(9) -0.0011(8)
    C4 0.0270(10) 0.0287(10) 0.0179(11) -0.0006(8) 0.0009(8) 0.0029(8)
    C5 0.0303(10) 0.0286(11) 0.0137(10) 0.0044(8) 0.0011(8) 0.0012(8)
    C6 0.0327(10) 0.0243(9) 0.0132(10) 0.0013(8) -0.0043(8) 0.0005(8)
    C7 0.0253(9) 0.0251(10) 0.0142(10) 0.0013(8) -0.0036(8) 0.0021(8)
    C8 0.0271(9) 0.0210(9) 0.0184(10) 0.0019(7) -0.0060(8) 0.0015(8)
    C9 0.0230(9) 0.0245(9) 0.0170(10) -0.0001(8) -0.0063(8) 0.0033(8)
    C10 0.0283(10) 0.0227(9) 0.0234(11) -0.0015(8) -0.0083(9) 0.0037(8)
    C11 0.0246(9) 0.0300(11) 0.0239(11) -0.0059(8) -0.0052(8) 0.0067(9)
    C12 0.0252(9) 0.0333(11) 0.0239(11) -0.0003(8) -0.0023(9) 0.0038(9)
    C13 0.0256(9) 0.0261(10) 0.0241(11) 0.0017(8) -0.0032(9) 0.0014(8)
    C14 0.0218(9) 0.0249(10) 0.0201(10) 0.0013(7) -0.0055(8) 0.0019(8)
    C15 0.0266(10) 0.0220(10) 0.0275(11) 0.0005(7) 0.0022(9) 0.0028(9)
    N16 0.0318(9) 0.0404(11) 0.0301(11) -0.0050(8) 0.0088(9) -0.0101(9)
    C17 0.0274(10) 0.0336(11) 0.0250(12) -0.0039(8) 0.0078(9) -0.0015(9)
    C18 0.0338(11) 0.0355(13) 0.0363(14) 0.0036(9) 0.0046(10) -0.0016(11)
    C19 0.0371(12) 0.0532(15) 0.0400(16) -0.0028(11) -0.0025(12) -0.0075(13)
    C20 0.0447(14) 0.0424(13) 0.0349(15) -0.0147(11) 0.0132(11) -0.0110(11)
    C21 0.0444(12) 0.0287(12) 0.0495(16) -0.0035(10) 0.0142(12) 0.0015(12)
    C22 0.0309(11) 0.0381(12) 0.0373(14) -0.0009(9) 0.0052(11) 0.0077(11)
    F23 0.0677(11) 0.0604(11) 0.0606(12) -0.0257(9) 0.0120(10) -0.0305(10)
    F24 0.0483(9) 0.0541(10) 0.0649(12) 0.0051(7) -0.0134(9) 0.0171(9)
    O25 0.0352(8) 0.0244(8) 0.0311(9) -0.0034(6) 0.0017(7) -0.0047(7)
    N26 0.0312(9) 0.0318(10) 0.0314(11) -0.0070(8) -0.0010(9) 0.0060(9)
    O27 0.0584(11) 0.0300(9) 0.0545(13) -0.0103(8) 0.0147(10) 0.0022(8)
    O28 0.0460(9) 0.0441(10) 0.0402(11) -0.0120(8) 0.0137(9) 0.0031(9)
_geom_special_details
;
All e.s.d.'s (except the e.s.d. in the dihedral angle between two l.s. planes)
are estimated using the full covariance matrix. The cell e.s.d.'s are taken
into account individually in the estimation of e.s.d.'s in distances, angles
and torsion angles; correlations between e.s.d.'s in cell parameters are only
used when they are defined by crystal symmetry. An approximate (isotropic)
treatment of cell e.s.d.'s is used for estimating e.s.d.'s involving l.s.
planes.
;
loop_
    _geom_bond_atom_site_label_1
    _geom_bond_atom_site_label_2
    _geom_bond_site_symmetry_2
    _geom_bond_distance
    _geom_bond_publ_flag
    O1 C2 . 1.370(2) ?
    O1 C15 . 1.431(3) ?
    C2 C3 . 1.388(3) ?
    C2 C7 . 1.410(3) ?
    C3 C4 . 1.390(3) ?
    C3 H3 . 0.9500 ?
    C4 N16 . 1.375(3) ?
    C4 C5 . 1.408(3) ?
    C5 C6 . 1.361(3) ?
    C5 H5 . 0.9500 ?
    C6 C7 . 1.419(3) ?
    C6 H6 . 0.9500 ?
    C7 C8 . 1.476(3) ?
    C8 O25 . 1.230(3) ?
    C8 C9 . 1.504(3) ?
    C9 C10 . 1.399(3) ?
    C9 C14 . 1.403(3) ?
    C10 C11 . 1.377(3) ?
    C10 H10 . 0.9500 ?
    C11 C12 . 1.385(3) ?
    C11 N26 . 1.467(3) ?
    C12 C13 . 1.385(3) ?
    C12 H12 . 0.9500 ?
    C13 C14 . 1.392(3) ?
    C13 H13 . 0.9500 ?
    C14 C15 . 1.499(3) ?
    C15 H15A . 0.9900 ?
    C15 H15B . 0.9900 ?
    N16 C17 . 1.416(3) ?
    N16 H16 . 0.9504 ?
    C17 C18 . 1.387(3) ?
    C17 C22 . 1.385(3) ?
    C18 C19 . 1.387(4) ?
    C18 H18 . 0.9500 ?
    C19 C20 . 1.371(4) ?
    C19 H19 . 0.9500 ?
    C20 F23 . 1.355(3) ?
    C20 C21 . 1.371(4) ?
    C21 C22 . 1.381(4) ?
    C21 H21 . 0.9500 ?
    C22 F24 . 1.341(3) ?
    N26 O27 . 1.225(3) ?
    N26 O28 . 1.230(3) ?
loop_
    _geom_angle_atom_site_label_1
    _geom_angle_atom_site_label_2
    _geom_angle_atom_site_label_3
    _geom_angle_site_symmetry_1
    _geom_angle_site_symmetry_3
    _geom_angle
    _geom_angle_publ_flag
    C2 O1 C15 . . 115.13(16) ?
    O1 C2 C3 . . 114.11(19) ?
    O1 C2 C7 . . 123.99(18) ?
    C3 C2 C7 . . 121.85(19) ?
    C2 C3 C4 . . 120.4(2) ?
    C2 C3 H3 . . 119.8 ?
    C4 C3 H3 . . 119.8 ?
    N16 C4 C3 . . 123.6(2) ?
    N16 C4 C5 . . 117.53(19) ?
    C3 C4 C5 . . 118.85(19) ?
    C6 C5 C4 . . 120.02(19) ?
    C6 C5 H5 . . 120.0 ?
    C4 C5 H5 . . 120.0 ?
    C5 C6 C7 . . 122.89(19) ?
    C5 C6 H6 . . 118.6 ?
    C7 C6 H6 . . 118.6 ?
    C2 C7 C6 . . 115.63(18) ?
    C2 C7 C8 . . 128.01(18) ?
    C6 C7 C8 . . 115.54(18) ?
    O25 C8 C7 . . 119.20(19) ?
    O25 C8 C9 . . 116.95(18) ?
    C7 C8 C9 . . 123.78(18) ?
    C10 C9 C14 . . 118.6(2) ?
    C10 C9 C8 . . 115.52(18) ?
    C14 C9 C8 . . 125.81(18) ?
    C11 C10 C9 . . 119.3(2) ?
    C11 C10 H10 . . 120.3 ?
    C9 C10 H10 . . 120.3 ?
    C10 C11 C12 . . 123.1(2) ?
    C10 C11 N26 . . 118.3(2) ?
    C12 C11 N26 . . 118.6(2) ?
    C11 C12 C13 . . 117.4(2) ?
    C11 C12 H12 . . 121.3 ?
    C13 C12 H12 . . 121.3 ?
    C12 C13 C14 . . 121.3(2) ?
    C12 C13 H13 . . 119.3 ?
    C14 C13 H13 . . 119.3 ?
    C13 C14 C9 . . 120.24(19) ?
    C13 C14 C15 . . 119.00(19) ?
    C9 C14 C15 . . 120.75(19) ?
    O1 C15 C14 . . 111.72(16) ?
    O1 C15 H15A . . 109.3 ?
    C14 C15 H15A . . 109.3 ?
    O1 C15 H15B . . 109.3 ?
    C14 C15 H15B . . 109.3 ?
    H15A C15 H15B . . 107.9 ?
    C4 N16 C17 . . 123.8(2) ?
    C4 N16 H16 . . 115.2 ?
    C17 N16 H16 . . 117.5 ?
    C18 C17 C22 . . 117.5(2) ?
    C18 C17 N16 . . 121.1(2) ?
    C22 C17 N16 . . 121.3(2) ?
    C17 C18 C19 . . 121.4(2) ?
    C17 C18 H18 . . 119.3 ?
    C19 C18 H18 . . 119.3 ?
    C20 C19 C18 . . 117.9(2) ?
    C20 C19 H19 . . 121.0 ?
    C18 C19 H19 . . 121.0 ?
    F23 C20 C19 . . 118.7(3) ?
    F23 C20 C21 . . 117.8(3) ?
    C19 C20 C21 . . 123.5(2) ?
    C20 C21 C22 . . 116.6(2) ?
    C20 C21 H21 . . 121.7 ?
    C22 C21 H21 . . 121.7 ?
    F24 C22 C21 . . 118.7(2) ?
    F24 C22 C17 . . 118.3(2) ?
    C21 C22 C17 . . 123.0(2) ?
    O27 N26 O28 . . 123.8(2) ?
    O27 N26 C11 . . 118.7(2) ?
    O28 N26 C11 . . 117.5(2) ?
loop_
    _geom_torsion_atom_site_label_1
    _geom_torsion_atom_site_label_2
    _geom_torsion_atom_site_label_3
    _geom_torsion_atom_site_label_4
    _geom_torsion_site_symmetry_1
    _geom_torsion_site_symmetry_2
    _geom_torsion_site_symmetry_3
    _geom_torsion_site_symmetry_4
    _geom_torsion
    _geom_torsion_publ_flag
    C15 O1 C2 C3 . . . . -140.97(18) ?
    C15 O1 C2 C7 . . . . 41.3(3) ?
    O1 C2 C3 C4 . . . . 179.62(18) ?
    C7 C2 C3 C4 . . . . -2.6(3) ?
    C2 C3 C4 N16 . . . . 177.5(2) ?
    C2 C3 C4 C5 . . . . -2.8(3) ?
    N16 C4 C5 C6 . . . . -176.1(2) ?
    C3 C4 C5 C6 . . . . 4.2(3) ?
    C4 C5 C6 C7 . . . . -0.2(3) ?
    O1 C2 C7 C6 . . . . -176.19(18) ?
    C3 C2 C7 C6 . . . . 6.3(3) ?
    O1 C2 C7 C8 . . . . 14.7(3) ?
    C3 C2 C7 C8 . . . . -162.8(2) ?
    C5 C6 C7 C2 . . . . -4.9(3) ?
    C5 C6 C7 C8 . . . . 165.57(19) ?
    C2 C7 C8 O25 . . . . 162.9(2) ?
    C6 C7 C8 O25 . . . . -6.2(3) ?
    C2 C7 C8 C9 . . . . -14.0(3) ?
    C6 C7 C8 C9 . . . . 176.95(17) ?
    O25 C8 C9 C10 . . . . -11.8(3) ?
    C7 C8 C9 C10 . . . . 165.16(18) ?
    O25 C8 C9 C14 . . . . 166.2(2) ?
    C7 C8 C9 C14 . . . . -16.9(3) ?
    C14 C9 C10 C11 . . . . 1.4(3) ?
    C8 C9 C10 C11 . . . . 179.54(17) ?
    C9 C10 C11 C12 . . . . -0.6(3) ?
    C9 C10 C11 N26 . . . . 177.82(18) ?
    C10 C11 C12 C13 . . . . -0.8(3) ?
    N26 C11 C12 C13 . . . . -179.2(2) ?
    C11 C12 C13 C14 . . . . 1.3(3) ?
    C12 C13 C14 C9 . . . . -0.5(3) ?
    C12 C13 C14 C15 . . . . -179.1(2) ?
    C10 C9 C14 C13 . . . . -0.9(3) ?
    C8 C9 C14 C13 . . . . -178.83(19) ?
    C10 C9 C14 C15 . . . . 177.64(19) ?
    C8 C9 C14 C15 . . . . -0.3(3) ?
    C2 O1 C15 C14 . . . . -88.1(2) ?
    C13 C14 C15 O1 . . . . -121.5(2) ?
    C9 C14 C15 O1 . . . . 59.9(3) ?
    C3 C4 N16 C17 . . . . -8.2(4) ?
    C5 C4 N16 C17 . . . . 172.1(2) ?
    C4 N16 C17 C18 . . . . -110.1(3) ?
    C4 N16 C17 C22 . . . . 71.2(3) ?
    C22 C17 C18 C19 . . . . 0.4(4) ?
    N16 C17 C18 C19 . . . . -178.4(2) ?
    C17 C18 C19 C20 . . . . -1.5(4) ?
    C18 C19 C20 F23 . . . . -178.5(2) ?
    C18 C19 C20 C21 . . . . 1.0(4) ?
    F23 C20 C21 C22 . . . . -179.9(2) ?
    C19 C20 C21 C22 . . . . 0.6(4) ?
    C20 C21 C22 F24 . . . . 178.1(2) ?
    C20 C21 C22 C17 . . . . -1.8(4) ?
    C18 C17 C22 F24 . . . . -178.6(2) ?
    N16 C17 C22 F24 . . . . 0.1(3) ?
    C18 C17 C22 C21 . . . . 1.3(4) ?
    N16 C17 C22 C21 . . . . -179.9(2) ?
    C10 C11 N26 O27 . . . . 10.3(3) ?
    C12 C11 N26 O27 . . . . -171.3(2) ?
    C10 C11 N26 O28 . . . . -169.8(2) ?
    C12 C11 N26 O28 . . . . 8.7(3) ?
loop_
    _geom_hbond_atom_site_label_D
    _geom_hbond_atom_site_label_H
    _geom_hbond_atom_site_label_A
    _geom_hbond_site_symmetry_A
    _geom_hbond_distance_DH
    _geom_hbond_distance_HA
    _geom_hbond_distance_DA
    _geom_hbond_angle_DHA
    N16 H16 O25 2_665 0.95 2.32 3.236(3) 162
data_global
_journal_date_recd_electronic     2011-01-18
_journal_date_accepted     2011-01-21
_journal_name_full     'Acta Crystallographica, Section E'
_journal_year     2011
_journal_volume     67
_journal_issue      3
_journal_page_first     o555
_journal_page_last     o555
_journal_paper_category     QO
_journal_coeditor_code     IM2261
_publ_contact_author_name     'Stefan Laufer'
_publ_contact_author_address
;
Institute of Pharmacy, Department of Pharmaceutical Chemistry, Eberhard Karls
University Tbingen, Auf der Morgenstelle 8, 72076 Tbingen
;
_publ_contact_author_email     'stefan.laufer@uni-tuebingen.de'
_publ_contact_author_fax     '+49 7071 295037'
_publ_contact_author_phone     '+49 7071 2972459'
_publ_section_title
;\
3-(2,4-Difluoroanilino)-9-nitrodibenzo[<i>b</i>,<i>e</i>]oxepin-11(6<i>H</i>)-\
one
;
loop_
    _publ_author_name
    _publ_author_address
    'Baur, Benjamin'
;
Institute of Pharmacy
Department of Pharmaceutical Chemistry
Eberhard Karls University T\"ubingen
Auf der Morgenstelle 8
72076 T\"ubingen
Germany
;
    'Schollmeyer, Dieter'
;
Department of Organic Chemistry
Johannes Gutenberg-University Mainz
Duessbergweg 10-14
55099 Mainz
Germany
;
    'Laufer, Stefan'
;
Institute of Pharmacy
Department of Pharmaceutical Chemistry
Eberhard Karls University T\"ubingen
Auf der Morgenstelle 8
72076 T\"ubingen
Germany
;
