# Supplementary material for: 3-(2,4-Difluoro­anilino)-9-nitro­dibenzo[b,e]oxepin-11(6H)-one
Source: Acta Crystallogr Sect E Struct Rep Online. 2011 Feb 2;67(Pt 3):o555. doi: 10.1107/S1600536811002881 (PMC3052073; doi:10.1107/S1600536811002881)
Supplement: Supplementary file 2 [file e-67-0o555-Isup2.hkl]

# 
# h,k,l, Fc-squared, Fo-squared, sigma(Fo-squared) and status flag 
# 
data_I
_shelx_title ' bb436 in P n a 21' 
_shelx_refln_list_code          4 
_shelx_F_calc_maximum      161.89 
_exptl_crystal_F_000       784.00 
_reflns_d_resolution_high  0.8212 
 
loop_ 
 _symmetry_equiv_pos_as_xyz 
 'x, y, z' 
 '-x, -y, z+1/2' 
 '-x+1/2, y+1/2, z+1/2' 
 'x+1/2, -y+1/2, z' 
 
_cell_length_a    27.0813 
_cell_length_b    13.0411 
_cell_length_c     4.5998 
_cell_angle_alpha  90.000 
_cell_angle_beta   90.000 
_cell_angle_gamma  90.000 
 
_shelx_F_squared_multiplier     1.000 
 
loop_ 
 _refln_index_h 
 _refln_index_k 
 _refln_index_l 
 _refln_F_squared_calc 
 _refln_F_squared_meas 
 _refln_F_squared_sigma 
 _refln_observed_status 
   9   4  -5       95.89       80.39      3.88 o 
   0   5  -5      397.12      414.95     10.52 o 
   1   5  -5      220.20      240.73      6.63 o 
   2   5  -5      126.79      139.36      5.02 o 
   3   5  -5      457.12      511.36     11.82 o 
   4   5  -5      300.63      339.94      9.37 o 
   5   5  -5       67.42       80.24      3.70 o 
   6   5  -5       43.64       50.79      3.11 o 
   9   5  -5       21.29       24.41      2.31 o 
  10   5  -5       13.33       11.98      1.99 o 
   1   6  -5       75.80       66.08      3.46 o 
   2   6  -5      197.82      195.75      5.64 o 
   3   6  -5       35.51       41.10      2.78 o 
   4   6  -5      191.46      224.56      6.00 o 
   5   6  -5       64.74       74.02      3.49 o 
   6   6  -5       21.31       30.09      2.41 o 
   7   6  -5       49.28       50.76      3.02 o 
   8   6  -5      141.60      138.35      4.66 o 
   0   7  -5        7.82        9.88      1.68 o 
   1   7  -5      308.82      256.62      7.34 o 
   2   7  -5        6.76        5.97      1.54 o 
   0   0  -4       41.27       46.61      3.06 o 
   2   0  -4      493.37      438.36     12.50 o 
   4   0  -4      163.15      168.54      5.64 o 
   6   0  -4      107.96      103.55      5.33 o 
   8   0  -4      176.12      154.28      6.50 o 
  10   0  -4      323.50      317.40      9.07 o 
  12   0  -4      147.56      165.73      6.56 o 
  14   0  -4       15.51       13.60      2.41 o 
  16   0  -4      118.59      106.76      4.89 o 
  18   0  -4      278.72      271.18      7.49 o 
  20   0  -4      174.73      151.45      5.22 o 
  22   0  -4      193.10      182.18      5.24 o 
   1   1  -4       10.23        8.31      2.10 o 
   2   1  -4      222.96      224.29      7.41 o 
   3   1  -4       77.02       93.27      4.14 o 
   4   1  -4       80.87       94.67      4.06 o 
   5   1  -4      270.63      272.90      8.17 o 
   6   1  -4       48.07       45.97      3.69 o 
   7   1  -4       15.15       18.28      2.58 o 
   8   1  -4       50.61       41.41      3.77 o 
   9   1  -4       31.59       29.69      3.10 o 
  10   1  -4      228.66      205.40      7.29 o 
  11   1  -4      153.69      127.95      5.72 o 
  12   1  -4       60.91       63.48      4.26 o 
  13   1  -4       11.25       13.91      2.29 o 
  14   1  -4       46.33       48.49      3.66 o 
  15   1  -4        1.35       -2.54      2.64 o 
  16   1  -4      148.59      145.83      5.71 o 
  17   1  -4       22.31       25.84      2.52 o 
  18   1  -4      158.83      155.94      5.65 o 
  19   1  -4      104.36      110.19      4.51 o 
  20   1  -4      165.41      165.09      5.40 o 
  21   1  -4      135.39      123.62      4.51 o 
  22   1  -4        1.99        3.92      1.27 o 
   0   2  -4     1088.16     1108.54     21.54 o 
   1   2  -4       67.61       75.62      3.84 o 
   2   2  -4       81.09       87.90      4.08 o 
   3   2  -4       99.56      103.25      4.35 o 
   4   2  -4       82.99       99.52      4.98 o 
   5   2  -4      144.09      168.17      6.30 o 
   6   2  -4       43.02       40.56      3.30 o 
   7   2  -4       66.26       62.38      4.39 o 
   8   2  -4       89.26       90.99      4.83 o 
   9   2  -4      174.13      145.81      6.19 o 
  10   2  -4       18.77       16.53      2.58 o 
  11   2  -4       55.62       41.17      3.45 o 
  12   2  -4       20.23       18.27      2.78 o 
  13   2  -4       28.34       29.02      2.89 o 
  14   2  -4       86.32       84.11      4.68 o 
  15   2  -4      270.88      251.85      7.61 o 
  16   2  -4      137.96      123.58      5.32 o 
  17   2  -4       64.83       68.53      4.02 o 
  18   2  -4       16.76       21.38      2.51 o 
  19   2  -4       96.28       85.56      4.25 o 
  20   2  -4       17.44       15.80      2.14 o 
  21   2  -4      109.24      103.09      4.15 o 
  22   2  -4       67.56       63.28      3.28 o 
   1   3  -4       50.98       56.51      3.88 o 
   2   3  -4       23.32       27.18      3.27 o 
   3   3  -4       52.97       56.33      3.79 o 
   4   3  -4      228.06      244.53      7.83 o 
   5   3  -4        5.48        9.65      1.97 o 
   6   3  -4      620.40      693.58     16.41 o 
   7   3  -4      164.95      169.15      6.75 o 
   8   3  -4      290.15      263.37      8.34 o 
   9   3  -4       77.81       73.29      4.47 o 
  10   3  -4      631.36      572.70     14.92 o 
  11   3  -4      138.64      107.79      5.36 o 
  12   3  -4       89.19       77.58      4.42 o 
  13   3  -4       70.88       53.99      3.98 o 
  14   3  -4      498.79      436.38     12.63 o 
  15   3  -4       33.41       29.21      2.95 o 
  16   3  -4      166.28      144.41      5.64 o 
  17   3  -4       79.83       60.86      3.78 o 
  18   3  -4       11.21       13.45      1.92 o 
  19   3  -4      229.25      217.43      6.59 o 
  20   3  -4      188.06      179.07      5.64 o 
  21   3  -4       27.83       21.56      2.00 o 
  22   3  -4        0.34        0.96      1.36 o 
   0   4  -4     1282.50     1381.57     25.04 o 
   1   4  -4      335.02      386.95     11.84 o 
   2   4  -4      331.96      389.91     11.87 o 
   3   4  -4      318.38      362.55      9.58 o 
   4   4  -4      117.70      131.34      5.66 o 
   5   4  -4      100.83      121.66      5.56 o 
   6   4  -4      275.36      318.12      9.04 o 
   7   4  -4      599.70      673.44     16.26 o 
   8   4  -4       73.47       79.32      4.61 o 
   9   4  -4      108.00      128.78      5.52 o 
  10   4  -4      127.68      124.03      5.61 o 
  11   4  -4       40.77       33.80      3.20 o 
  12   4  -4      262.21      253.98      7.82 o 
  13   4  -4      358.27      342.03      9.37 o 
  14   4  -4      142.69      124.28      5.41 o 
  15   4  -4       26.30       25.62      2.65 o 
  16   4  -4       41.31       35.39      3.05 o 
  17   4  -4       72.65       72.33      3.72 o 
  18   4  -4        1.40        0.00      1.47 o 
  19   4  -4       11.16       11.53      1.61 o 
  20   4  -4       24.54       22.09      2.15 o 
  21   4  -4       19.94       17.82      1.91 o 
   1   5  -4      419.94      436.09     12.80 o 
   2   5  -4      309.22      400.62     11.98 o 
   3   5  -4       93.98      106.09      5.11 o 
   4   5  -4      177.70      203.09      7.04 o 
   5   5  -4      135.48      150.59      6.31 o 
   6   5  -4      218.42      242.02      7.79 o 
   7   5  -4      319.87      368.76     11.52 o 
   8   5  -4      140.03      149.75      6.19 o 
   9   5  -4      173.59      201.40      6.90 o 
  10   5  -4       57.45       56.28      3.88 o 
  11   5  -4       39.98       40.34      3.19 o 
  12   5  -4      104.87      102.99      5.00 o 
  13   5  -4      180.96      154.27      5.83 o 
  14   5  -4       18.87       21.09      2.57 o 
  15   5  -4       65.05       61.19      3.64 o 
  16   5  -4        1.00        1.63      1.82 o 
  17   5  -4       57.48       53.67      3.21 o 
  18   5  -4       91.15       84.26      3.92 o 
  19   5  -4       13.58       11.55      1.98 o 
  20   5  -4        7.95        6.80      1.58 o 
   0   6  -4     1776.80     1740.13     29.00 o 
   1   6  -4      185.02      202.27      7.33 o 
   2   6  -4      203.55      231.77      7.41 o 
   3   6  -4       85.18       92.09      5.01 o 
   4   6  -4      398.93      438.44     12.68 o 
   5   6  -4       66.57       74.69      4.40 o 
   6   6  -4      171.82      212.13      7.20 o 
   7   6  -4      181.11      208.68      7.02 o 
   8   6  -4       39.67       44.99      3.42 o 
   9   6  -4       92.68      108.33      5.04 o 
  10   6  -4      138.40      145.77      5.80 o 
  11   6  -4       29.87       35.34      2.89 o 
  12   6  -4       83.57       78.00      4.17 o 
  13   6  -4      148.72      159.64      6.02 o 
  14   6  -4       19.60       22.13      2.52 o 
  15   6  -4       42.28       37.11      3.21 o 
  16   6  -4       28.97       36.65      2.57 o 
  17   6  -4       24.32       29.06      2.50 o 
  18   6  -4       55.86       54.18      3.19 o 
  19   6  -4       88.85       84.91      3.73 o 
   1   7  -4      245.32      276.29      8.08 o 
   2   7  -4      238.30      264.51      8.00 o 
   3   7  -4      331.12      381.54     11.58 o 
   4   7  -4        3.57        5.26      1.82 o 
   5   7  -4       35.12       41.64      3.36 o 
   6   7  -4       21.64       25.73      2.78 o 
   7   7  -4       11.93       16.11      2.68 o 
   8   7  -4      157.84      192.25      6.52 o 
   9   7  -4       64.55       69.31      4.37 o 
  10   7  -4        5.85        7.58      1.76 o 
  11   7  -4      164.24      164.85      5.97 o 
  12   7  -4       25.96       29.57      2.67 o 
  13   7  -4      114.01      137.84      5.33 o 
  14   7  -4      175.75      188.26      5.98 o 
  15   7  -4       13.26       12.14      1.92 o 
  16   7  -4      101.53      103.97      4.29 o 
  17   7  -4       23.61       27.93      2.38 o 
   0   8  -4      141.65      160.20      5.99 o 
   1   8  -4       87.84      107.67      5.04 o 
   2   8  -4       11.11       11.33      2.20 o 
   3   8  -4       88.44      105.90      4.81 o 
   4   8  -4       77.46       91.75      4.67 o 
   5   8  -4        6.84        7.94      2.22 o 
   6   8  -4      356.21      404.05     11.40 o 
   7   8  -4       24.63       29.39      2.89 o 
   8   8  -4        8.82        5.22      2.34 o 
   9   8  -4       27.04       30.74      2.93 o 
  10   8  -4       50.88       71.24      3.84 o 
  11   8  -4       60.48       59.15      3.55 o 
  12   8  -4       39.26       50.18      3.13 o 
  13   8  -4       19.82       23.24      2.35 o 
  14   8  -4      264.61      262.66      8.09 o 
  15   8  -4       68.39       77.80      3.65 o 
   1   9  -4       86.34      105.75      4.66 o 
   2   9  -4       49.32       63.39      3.69 o 
   3   9  -4       39.83       49.14      3.33 o 
   4   9  -4       35.59       36.85      3.02 o 
   5   9  -4        1.41       -2.17      2.17 o 
   6   9  -4       27.47       31.52      2.65 o 
   7   9  -4       79.44       86.74      4.03 o 
   8   9  -4       29.53       38.11      2.72 o 
   9   9  -4        9.27       14.81      2.05 o 
  10   9  -4      245.86      277.52      8.45 o 
  11   9  -4       58.68       60.69      3.33 o 
  12   9  -4      161.28      161.18      5.24 o 
  13   9  -4      125.78      135.95      4.60 o 
   0  10  -4      425.56      494.43     11.72 o 
   1  10  -4       30.45       38.51      2.81 o 
   2  10  -4      114.31      143.38      4.89 o 
   3  10  -4       64.51       75.35      3.81 o 
   4  10  -4        2.15        4.73      1.47 o 
   5  10  -4       63.95       67.62      3.45 o 
   6  10  -4       19.29       29.26      2.32 o 
   7  10  -4        0.26       -0.18      1.81 o 
   8  10  -4        6.84        7.97      1.63 o 
   9  10  -4       38.31       47.29      2.73 o 
   1  11  -4        0.52        3.40      1.19 o 
   2  11  -4       69.30       77.50      3.27 o 
   3  11  -4       26.05       33.95      2.22 o 
   2   0  -3     1982.04     2598.87     35.75 o 
   4   0  -3       42.12       39.62      2.58 o 
   6   0  -3      173.63      202.48      6.46 o 
   8   0  -3       79.88       77.49      3.75 o 
  10   0  -3      337.09      381.76     11.45 o 
  12   0  -3       83.90       87.57      4.16 o 
  14   0  -3      464.27      503.03     14.02 o 
  16   0  -3      451.43      448.37     13.12 o 
  18   0  -3     1054.85     1115.44     22.30 o 
  20   0  -3      102.89      112.44      5.23 o 
  22   0  -3       24.99       30.52      3.09 o 
  24   0  -3       31.94       36.22      2.96 o 
  26   0  -3      125.76      125.97      4.58 o 
   0   1  -3      335.64      376.09     10.38 o 
   1   1  -3     1590.51     1879.65     28.16 o 
   2   1  -3      263.66      315.72      9.35 o 
   3   1  -3      149.63      179.07      5.86 o 
   4   1  -3      799.40      923.20     17.64 o 
   5   1  -3       20.90       17.26      2.05 o 
   6   1  -3        3.73        0.26      2.11 o 
   7   1  -3      532.86      456.18     12.17 o 
   8   1  -3      108.32       77.33      3.82 o 
   9   1  -3      183.93      161.98      5.28 o 
  10   1  -3      346.43      312.27      8.65 o 
  11   1  -3       69.48       62.10      3.51 o 
  12   1  -3      422.00      370.31     11.70 o 
  13   1  -3      865.38      777.25     17.70 o 
  14   1  -3      319.03      298.75      8.86 o 
  15   1  -3      496.27      474.01     13.74 o 
  16   1  -3      594.28      597.86     15.57 o 
  17   1  -3       18.40       28.97      3.09 o 
  18   1  -3      851.00      870.12     19.22 o 
  19   1  -3      152.19      167.66      6.44 o 
  20   1  -3      174.32      168.37      6.59 o 
  21   1  -3        4.97        5.98      2.13 o 
  22   1  -3      103.88      110.01      5.08 o 
  23   1  -3       12.32       13.07      1.86 o 
  24   1  -3      160.09      189.66      6.15 o 
  25   1  -3       54.40       58.13      3.35 o 
  26   1  -3       41.95       55.50      2.96 o 
  27   1  -3       86.82       98.13      3.86 o 
   1   2  -3      507.11      633.90     13.95 o 
   2   2  -3      101.73      140.36      4.52 o 
   3   2  -3       52.73       69.63      3.33 o 
   4   2  -3      151.12      190.20      6.08 o 
   5   2  -3      412.86      413.27     11.20 o 
   6   2  -3       65.95       56.21      3.01 o 
   7   2  -3       40.48       36.63      2.61 o 
   8   2  -3      184.15      143.76      4.93 o 
   9   2  -3      233.74      183.05      5.71 o 
  10   2  -3      101.43       89.43      4.02 o 
  11   2  -3       25.84       21.42      2.38 o 
  12   2  -3      134.57      121.89      4.84 o 
  13   2  -3      509.08      503.65     13.97 o 
  14   2  -3     1324.28     1302.92     24.53 o 
  15   2  -3       10.91       15.21      2.25 o 
  16   2  -3      417.10      474.26     13.55 o 
  17   2  -3      140.63      142.00      5.99 o 
  18   2  -3      255.92      254.33      8.17 o 
  19   2  -3       73.11       92.69      4.90 o 
  20   2  -3      243.35      281.26      8.42 o 
  21   2  -3       11.73       12.22      2.29 o 
  22   2  -3       70.85       73.57      4.14 o 
  23   2  -3       30.85       33.09      2.92 o 
  24   2  -3       87.58       92.41      4.21 o 
  25   2  -3       74.18       86.14      4.05 o 
  26   2  -3       56.42       65.57      3.28 o 
  27   2  -3       46.06       51.48      2.78 o 
   0   3  -3       63.74       68.08      3.25 o 
   1   3  -3      121.39      145.92      4.62 o 
   2   3  -3      108.40      120.03      4.20 o 
   3   3  -3       56.86       61.11      3.01 o 
   4   3  -3      354.71      435.60     11.65 o 
   5   3  -3      173.85      190.43      6.27 o 
   6   3  -3      113.74      129.99      4.55 o 
   7   3  -3       35.16       36.91      2.64 o 
   8   3  -3      258.71      287.19      7.98 o 
   9   3  -3      136.47      143.05      5.14 o 
  10   3  -3      526.23      544.69     14.12 o 
  11   3  -3       13.26       13.18      2.23 o 
  12   3  -3      568.28      562.29     14.69 o 
  13   3  -3      473.04      518.58     14.21 o 
  14   3  -3      468.94      469.89     13.61 o 
  15   3  -3      114.81      129.89      5.09 o 
  16   3  -3      406.29      454.57     13.41 o 
  17   3  -3       74.00       81.68      4.62 o 
  18   3  -3      166.69      173.53      6.71 o 
  19   3  -3      520.14      542.37     14.48 o 
  20   3  -3       49.35       53.61      3.72 o 
  21   3  -3        3.96        5.78      1.95 o 
  22   3  -3      426.75      445.87     12.16 o 
  23   3  -3        8.33       15.86      2.28 o 
  24   3  -3       59.21       67.46      3.59 o 
  25   3  -3       53.04       57.98      3.25 o 
  26   3  -3      163.23      181.40      5.38 o 
  27   3  -3       41.24       44.14      2.52 o 
   1   4  -3      175.28      195.08      6.37 o 
   2   4  -3      753.68      913.89     18.00 o 
   3   4  -3      174.89      222.78      6.85 o 
   4   4  -3       61.25       73.86      3.50 o 
   5   4  -3      369.94      436.48     11.91 o 
   6   4  -3       29.15       36.39      2.70 o 
   7   4  -3      231.72      266.68      7.70 o 
   8   4  -3       29.40       31.53      2.53 o 
   9   4  -3      122.54      136.43      5.07 o 
  10   4  -3       64.52       67.15      3.71 o 
  11   4  -3      120.49      120.87      4.84 o 
  12   4  -3      944.10      971.17     20.39 o 
  13   4  -3     1265.00     1273.77     24.32 o 
  14   4  -3      176.87      176.63      6.10 o 
  15   4  -3      491.35      511.44     14.39 o 
  16   4  -3       49.85       39.19      3.50 o 
  17   4  -3       15.16       15.84      2.39 o 
  18   4  -3      203.00      201.24      7.05 o 
  19   4  -3      157.06      177.33      6.62 o 
  20   4  -3       15.31       25.34      2.67 o 
  21   4  -3       60.21       60.84      3.84 o 
  22   4  -3        9.17        8.97      2.19 o 
  23   4  -3      101.24      121.60      4.94 o 
  24   4  -3      108.98      101.12      4.26 o 
  25   4  -3       62.24       65.44      3.32 o 
  26   4  -3        2.18        4.25      1.43 o 
   0   5  -3       92.61      105.48      4.25 o 
   1   5  -3       88.82      102.30      4.10 o 
   2   5  -3      699.79      738.81     16.31 o 
   3   5  -3      778.69      933.80     18.88 o 
   4   5  -3      355.94      422.35     11.96 o 
   5   5  -3      464.50      545.56     13.91 o 
   6   5  -3      302.45      411.47     11.87 o 
   7   5  -3      132.88      164.67      5.42 o 
   8   5  -3       13.85       16.51      2.19 o 
   9   5  -3      116.84      130.81      5.00 o 
  10   5  -3      267.06      287.03      8.59 o 
  11   5  -3      273.01      291.74      8.63 o 
  12   5  -3      841.01      897.36     19.55 o 
  13   5  -3       39.89       50.11      3.93 o 
  14   5  -3       46.60       52.48      3.76 o 
  15   5  -3        6.76        7.92      2.22 o 
  16   5  -3      157.00      177.71      6.73 o 
  17   5  -3       20.42       15.73      2.52 o 
  18   5  -3      176.74      201.28      7.05 o 
  19   5  -3      159.09      163.67      6.31 o 
  20   5  -3       64.29       83.65      4.48 o 
  21   5  -3       18.03       19.53      2.52 o 
  22   5  -3       63.07       64.58      3.68 o 
  23   5  -3       40.55       45.64      3.13 o 
  24   5  -3        4.74        7.88      1.69 o 
  25   5  -3      141.93      160.84      4.78 o 
   1   6  -3      448.55      522.16     13.58 o 
   2   6  -3      355.09      410.03     11.78 o 
   3   6  -3      176.10      198.94      5.95 o 
   4   6  -3      379.34      457.84     12.67 o 
   5   6  -3      666.88      809.71     17.88 o 
   6   6  -3      709.11      816.20     17.79 o 
   7   6  -3       61.90       71.25      3.98 o 
   8   6  -3      730.01      835.91     18.40 o 
   9   6  -3       58.49       63.86      3.78 o 
  10   6  -3      702.70      771.01     17.95 o 
  11   6  -3      129.00      146.89      6.09 o 
  12   6  -3       58.57       68.16      4.38 o 
  13   6  -3       37.05       39.09      3.63 o 
  14   6  -3      116.65      136.45      5.98 o 
  15   6  -3      143.03      137.48      6.07 o 
  16   6  -3      203.07      208.74      7.28 o 
  17   6  -3      215.25      233.15      7.48 o 
  18   6  -3        0.74        1.47      2.26 o 
  19   6  -3        3.98        4.27      1.97 o 
  20   6  -3       14.92       19.08      2.70 o 
  21   6  -3       18.41       19.33      2.33 o 
  22   6  -3       34.62       34.81      2.70 o 
  23   6  -3        8.46        7.54      1.74 o 
  24   6  -3        1.11        2.41      1.16 o 
   0   7  -3     1034.59     1271.39     23.60 o 
   1   7  -3       77.33       94.39      4.31 o 
   2   7  -3      207.65      223.26      7.34 o 
   3   7  -3        8.18        8.36      2.05 o 
   4   7  -3      136.05      174.04      5.72 o 
   5   7  -3      152.43      190.40      5.99 o 
   6   7  -3      206.52      225.31      7.45 o 
   7   7  -3        7.52       10.97      2.09 o 
   8   7  -3      368.76      445.66     13.12 o 
   9   7  -3      671.89      791.81     18.12 o 
  10   7  -3      304.66      317.28      9.14 o 
  11   7  -3       84.48       99.73      5.25 o 
  12   7  -3       67.34       74.58      4.51 o 
  13   7  -3      105.31      115.12      5.63 o 
  14   7  -3      190.41      199.23      7.02 o 
  15   7  -3       29.86       25.15      3.01 o 
  16   7  -3       29.78       34.48      2.95 o 
  17   7  -3        7.79        4.01      2.12 o 
  18   7  -3       10.28        8.84      2.08 o 
  19   7  -3       38.02       48.46      3.25 o 
  20   7  -3       65.91       68.53      3.70 o 
  21   7  -3       47.37       49.19      3.08 o 
  22   7  -3      113.45      130.37      4.55 o 
  23   7  -3        4.77        6.77      1.31 o 
   1   8  -3        5.39        7.83      2.04 o 
   2   8  -3      116.43      138.74      5.91 o 
   3   8  -3      297.82      346.60      9.50 o 
   4   8  -3      766.67      832.72     18.40 o 
   5   8  -3      118.85      139.30      5.97 o 
   6   8  -3      187.28      227.95      7.69 o 
   7   8  -3      264.16      306.98      8.83 o 
   8   8  -3      537.76      604.59     15.40 o 
   9   8  -3      231.45      275.38      8.40 o 
  10   8  -3      366.06      386.92     12.03 o 
  11   8  -3       21.12       27.00      2.88 o 
  12   8  -3      347.60      394.74     12.00 o 
  13   8  -3       40.14       43.58      3.31 o 
  14   8  -3       45.23       51.84      3.65 o 
  15   8  -3       54.80       62.50      3.78 o 
  16   8  -3       83.77      102.05      4.81 o 
  17   8  -3       22.59       25.44      2.70 o 
  18   8  -3        2.01       -0.24      1.74 o 
  19   8  -3       52.91       49.13      3.22 o 
  20   8  -3       65.70       72.62      3.70 o 
  21   8  -3       90.85       97.75      3.83 o 
  22   8  -3       26.64       33.08      2.25 o 
   0   9  -3      317.71      339.63      9.35 o 
   1   9  -3      137.29      139.75      6.03 o 
   2   9  -3      136.27      153.69      6.17 o 
   3   9  -3       59.12       69.39      4.31 o 
   4   9  -3       66.12       77.96      4.63 o 
   5   9  -3      276.16      331.27      9.17 o 
   6   9  -3       63.78       71.08      4.22 o 
   7   9  -3      262.56      330.45      9.18 o 
   8   9  -3       79.18       85.32      4.61 o 
   9   9  -3      112.57      118.82      5.49 o 
  10   9  -3      178.34      183.92      6.65 o 
  11   9  -3        2.47        1.16      2.33 o 
  12   9  -3      108.88      109.44      5.19 o 
  13   9  -3       26.24       30.73      2.83 o 
  14   9  -3       11.65        9.39      2.37 o 
  15   9  -3       58.54       68.05      3.75 o 
  16   9  -3       13.55       16.31      2.20 o 
  17   9  -3      173.18      175.37      5.85 o 
  18   9  -3       10.00       11.81      1.72 o 
  19   9  -3       20.16       22.24      2.35 o 
  20   9  -3       14.97       14.79      1.80 o 
   1  10  -3       19.32       24.13      2.66 o 
   2  10  -3      135.14      153.15      6.14 o 
   3  10  -3      183.79      187.84      6.74 o 
   4  10  -3       68.99       72.89      4.38 o 
   5  10  -3       20.13       26.66      2.77 o 
   6  10  -3       63.76       69.33      4.18 o 
   7  10  -3      180.10      196.53      6.62 o 
   8  10  -3       88.80      109.66      5.18 o 
   9  10  -3      330.93      367.88     11.13 o 
  10  10  -3       62.09       74.95      4.01 o 
  11  10  -3      143.07      179.71      6.12 o 
  12  10  -3      217.10      230.92      7.13 o 
  13  10  -3        3.54        4.47      1.90 o 
  14  10  -3        6.83       10.13      1.97 o 
  15  10  -3       52.51       61.47      3.29 o 
  16  10  -3        4.29        3.98      1.70 o 
  17  10  -3       50.69       63.09      3.19 o 
  18  10  -3       26.76       29.12      2.15 o 
   0  11  -3      104.30      107.37      4.83 o 
   1  11  -3       39.81       44.09      3.21 o 
   2  11  -3       21.86       27.62      2.95 o 
   3  11  -3      102.63      106.24      4.95 o 
   4  11  -3      154.26      182.64      6.21 o 
   5  11  -3      118.20      133.04      5.40 o 
   6  11  -3       96.09      101.25      4.74 o 
   7  11  -3        4.77        8.95      1.86 o 
   8  11  -3       50.71       58.66      3.60 o 
   9  11  -3       16.47       16.91      2.31 o 
  10  11  -3        9.05        5.73      2.10 o 
  11  11  -3       64.40       71.87      3.67 o 
  12  11  -3        8.04       10.91      1.99 o 
  13  11  -3       34.52       46.91      2.91 o 
  14  11  -3      150.49      167.59      5.22 o 
  15  11  -3      144.63      156.49      4.91 o 
   1  12  -3       15.02       19.21      2.52 o 
   2  12  -3       26.04       24.28      2.51 o 
   3  12  -3       13.24       15.09      2.34 o 
   4  12  -3        7.78        7.94      1.84 o 
   5  12  -3       42.51       47.29      3.07 o 
   6  12  -3       36.14       43.47      2.97 o 
   7  12  -3       26.33       26.88      2.64 o 
   8  12  -3       73.46       80.25      3.80 o 
   9  12  -3       77.21       97.67      4.05 o 
  10  12  -3       28.66       40.46      2.59 o 
  11  12  -3       20.89       28.13      2.18 o 
  12  12  -3       70.31       74.16      3.26 o 
   0  13  -3      333.35      424.57     10.03 o 
   1  13  -3        9.13       11.33      1.90 o 
   2  13  -3       69.81       88.01      3.52 o 
   3  13  -3       20.51       21.59      2.11 o 
   4  13  -3       36.54       44.14      2.77 o 
   5  13  -3        3.58        6.79      1.38 o 
   6  13  -3       40.09       57.70      2.81 o 
   0   0  -2     1571.08     1824.41     24.06 o 
   2   0  -2      379.94      348.14      7.86 o 
   4   0  -2     3939.86     3302.89     40.00 o 
   6   0  -2     2612.44     2865.50     36.19 o 
   8   0  -2     2075.28     2380.99     31.77 o 
  10   0  -2     3941.43     4107.82     50.27 o 
  12   0  -2     2051.44     2401.89     33.51 o 
  14   0  -2        8.66        9.77      1.63 o 
  16   0  -2      731.37      762.44     16.48 o 
  18   0  -2      240.47      248.42      7.55 o 
  20   0  -2      918.52      923.47     19.44 o 
  22   0  -2      289.06      306.35      8.87 o 
  24   0  -2       98.47      104.30      5.11 o 
  26   0  -2       82.85      102.62      4.83 o 
  28   0  -2        6.33        4.35      1.83 o 
  30   0  -2      106.74      125.44      4.23 o 
   1   1  -2      509.79      450.22      9.09 o 
   2   1  -2      182.29      224.14      6.07 o 
   3   1  -2      180.39      214.01      6.01 o 
   4   1  -2      744.07      794.00     13.54 o 
   5   1  -2     1080.13     1018.95     16.29 o 
   6   1  -2     2824.03     2333.36     30.48 o 
   7   1  -2     1479.46     1350.51     20.47 o 
   8   1  -2      389.57      347.92      8.88 o 
   9   1  -2      820.57      972.79     16.89 o 
  10   1  -2       45.29       51.20      2.55 o 
  11   1  -2     1522.80     1698.54     25.70 o 
  12   1  -2      207.95      226.08      6.50 o 
  13   1  -2     3184.05     3406.76     44.53 o 
  14   1  -2      359.54      383.70     10.72 o 
  15   1  -2      249.40      263.01      7.39 o 
  16   1  -2      488.58      488.84     12.83 o 
  17   1  -2       88.15       95.59      4.09 o 
  18   1  -2      316.26      341.11      9.11 o 
  19   1  -2      212.10      196.90      6.05 o 
  20   1  -2      911.30      902.27     19.28 o 
  21   1  -2      641.65      653.85     16.00 o 
  22   1  -2      238.43      225.35      7.42 o 
  23   1  -2       79.37       85.45      4.56 o 
  24   1  -2       44.95       49.35      3.55 o 
  25   1  -2       20.38       21.93      3.10 o 
  26   1  -2       72.05       71.05      3.93 o 
  27   1  -2       74.77       75.77      3.97 o 
  28   1  -2       44.51       46.07      3.05 o 
  29   1  -2        8.67       11.71      1.82 o 
  30   1  -2       15.31       19.65      1.83 o 
   0   2  -2      773.54      816.33     13.55 o 
   1   2  -2      395.06      454.37      9.33 o 
   2   2  -2      785.39     1123.13     16.98 o 
   3   2  -2       25.26       34.51      1.98 o 
   4   2  -2     1923.77     2102.64     27.62 o 
   5   2  -2      412.95      426.57      9.38 o 
   6   2  -2     2012.21     2040.14     27.53 o 
   7   2  -2      316.46      326.06      8.40 o 
   8   2  -2      122.96      101.55      3.44 o 
   9   2  -2     2097.68     2055.33     28.79 o 
  10   2  -2     1250.92     1202.11     19.92 o 
  11   2  -2     1502.90     1489.19     23.56 o 
  12   2  -2      182.59      187.89      5.91 o 
  13   2  -2      548.32      591.78     13.65 o 
  14   2  -2      214.36      227.18      6.78 o 
  15   2  -2        9.21       10.39      1.68 o 
  16   2  -2      475.76      468.89     12.60 o 
  17   2  -2      645.04      625.08     15.02 o 
  18   2  -2      171.35      184.17      5.86 o 
  19   2  -2       63.53       72.25      3.87 o 
  20   2  -2       11.01       11.80      1.87 o 
  21   2  -2       27.28       27.88      2.89 o 
  22   2  -2      176.56      173.80      6.52 o 
  23   2  -2      250.03      282.03      8.43 o 
  24   2  -2      226.30      226.05      7.32 o 
  25   2  -2      152.51      143.43      5.85 o 
  26   2  -2       19.13       17.17      2.35 o 
  27   2  -2       82.56       86.64      4.23 o 
  28   2  -2       17.76       19.72      2.00 o 
  29   2  -2       15.46       19.25      2.13 o 
  30   2  -2       42.99       54.27      2.72 o 
   1   3  -2      331.47      363.25      8.39 o 
   2   3  -2      169.77      210.48      6.26 o 
   3   3  -2       89.91      103.08      3.18 o 
   4   3  -2      301.59      354.25      8.49 o 
   5   3  -2       61.65       66.97      2.67 o 
   6   3  -2      950.17     1170.64     18.59 o 
   7   3  -2     1460.33     1593.28     23.46 o 
   8   3  -2      921.66     1070.51     18.09 o 
   9   3  -2      915.64      991.07     17.46 o 
  10   3  -2       56.53       52.95      2.68 o 
  11   3  -2      231.39      272.86      8.43 o 
  12   3  -2      288.00      290.84      9.01 o 
  13   3  -2      428.05      462.43     12.03 o 
  14   3  -2      792.13      895.56     18.04 o 
  15   3  -2       40.97       42.37      2.90 o 
  16   3  -2      333.53      339.92      8.98 o 
  17   3  -2      272.92      258.13      7.91 o 
  18   3  -2       96.78      102.72      4.44 o 
  19   3  -2      247.84      259.76      8.10 o 
  20   3  -2     1194.85     1254.30     23.71 o 
  21   3  -2      549.85      549.57     14.58 o 
  22   3  -2      302.68      312.78      8.91 o 
  23   3  -2       55.60       55.70      4.01 o 
  24   3  -2       18.55       16.98      2.56 o 
  25   3  -2       20.51       20.44      2.46 o 
  26   3  -2       11.65       10.39      1.92 o 
  27   3  -2        4.12        2.31      1.75 o 
  28   3  -2       44.80       46.23      2.88 o 
  29   3  -2       47.50       58.95      3.07 o 
  30   3  -2       30.36       33.77      2.11 o 
   0   4  -2       30.66       44.66      2.34 o 
   1   4  -2     2718.54     3612.88     43.82 o 
   2   4  -2      346.09      439.25      9.89 o 
   3   4  -2     1316.70     1558.16     22.75 o 
   4   4  -2      757.39      943.94     16.13 o 
   5   4  -2      335.01      445.04     10.18 o 
   6   4  -2      758.15      987.34     16.99 o 
   7   4  -2      926.08     1113.40     18.63 o 
   8   4  -2      895.07     1001.20     17.63 o 
   9   4  -2      844.70      897.72     16.66 o 
  10   4  -2       48.06       56.10      2.89 o 
  11   4  -2      687.47      701.37     14.93 o 
  12   4  -2      308.13      316.27      9.54 o 
  13   4  -2      433.30      488.29     12.52 o 
  14   4  -2      249.23      243.00      7.35 o 
  15   4  -2      146.84      140.04      4.91 o 
  16   4  -2       56.01       59.35      3.39 o 
  17   4  -2      578.22      594.90     15.00 o 
  18   4  -2      244.39      256.82      7.92 o 
  19   4  -2       30.59       32.76      2.80 o 
  20   4  -2      204.51      202.57      7.12 o 
  21   4  -2      477.00      495.05     13.63 o 
  22   4  -2      110.43      114.08      5.28 o 
  23   4  -2       26.98       25.67      2.70 o 
  24   4  -2        3.46        3.40      1.67 o 
  25   4  -2       44.59       49.84      3.45 o 
  26   4  -2       95.19      104.04      4.64 o 
  27   4  -2      264.74      292.55      8.91 o 
  28   4  -2        2.36        2.39      1.24 o 
  29   4  -2       64.09       80.24      3.23 o 
   1   5  -2      174.61      210.38      5.73 o 
   2   5  -2      463.06      533.77     11.47 o 
   3   5  -2      139.71      131.02      3.95 o 
   4   5  -2      196.14      271.39      7.93 o 
   5   5  -2      692.00      977.11     17.21 o 
   6   5  -2      803.74      872.87     16.17 o 
   7   5  -2      805.00      960.45     17.48 o 
   8   5  -2       89.00       97.74      3.69 o 
   9   5  -2      385.99      436.32     11.08 o 
  10   5  -2      336.92      389.04     10.64 o 
  11   5  -2      696.03      735.40     15.73 o 
  12   5  -2      237.41      253.59      7.31 o 
  13   5  -2        5.19        5.68      1.51 o 
  14   5  -2      171.68      200.28      6.75 o 
  15   5  -2       18.71       21.52      2.21 o 
  16   5  -2      353.58      360.78      9.57 o 
  17   5  -2      837.57      910.96     19.44 o 
  18   5  -2     1142.84     1210.79     23.28 o 
  19   5  -2      118.36      136.79      5.97 o 
  20   5  -2      189.34      173.99      6.68 o 
  21   5  -2      159.47      162.30      6.36 o 
  22   5  -2        1.29        0.60      1.99 o 
  23   5  -2       26.72       34.14      3.15 o 
  24   5  -2       10.78       10.21      1.89 o 
  25   5  -2       12.60       16.17      2.04 o 
  26   5  -2       13.94       17.85      2.25 o 
  27   5  -2        2.17        2.61      1.51 o 
  28   5  -2      107.64      129.16      4.35 o 
  29   5  -2       39.91       48.66      2.51 o 
   0   6  -2     4048.37     4584.91     55.49 o 
   1   6  -2     1146.18     1264.18     20.73 o 
   2   6  -2      205.10      244.22      6.57 o 
   3   6  -2      506.81      661.35     13.78 o 
   4   6  -2        9.44        9.55      1.46 o 
   5   6  -2      171.98      180.18      5.76 o 
   6   6  -2     2011.89     2341.00     33.06 o 
   7   6  -2       32.86       35.51      2.56 o 
   8   6  -2       76.22       96.89      3.72 o 
   9   6  -2      194.91      228.79      6.86 o 
  10   6  -2      340.42      376.82     10.88 o 
  11   6  -2       51.48       59.10      3.12 o 
  12   6  -2      138.44      153.20      5.01 o 
  13   6  -2       69.88       78.05      3.81 o 
  14   6  -2      443.32      445.47     12.63 o 
  15   6  -2      110.84      117.47      4.73 o 
  16   6  -2      121.06      121.53      4.80 o 
  17   6  -2       62.39       64.71      4.18 o 
  18   6  -2      110.89      122.18      5.69 o 
  19   6  -2      226.38      243.80      7.79 o 
  20   6  -2      365.41      376.36     11.67 o 
  21   6  -2      170.76      197.92      6.84 o 
  22   6  -2       88.64       99.07      4.86 o 
  23   6  -2      129.69      136.91      5.47 o 
  24   6  -2       40.22       55.33      3.26 o 
  25   6  -2        6.52        6.47      1.74 o 
  26   6  -2       17.93       23.43      2.11 o 
  27   6  -2        1.16        1.37      1.41 o 
  28   6  -2        1.34        0.70      1.37 o 
   1   7  -2       48.55       54.32      2.97 o 
   2   7  -2      103.40      112.04      3.98 o 
   3   7  -2      337.58      344.57     10.06 o 
   4   7  -2      548.88      600.68     13.64 o 
   5   7  -2      107.29      127.86      4.46 o 
   6   7  -2       24.91       30.48      2.41 o 
   7   7  -2      359.76      386.27     10.82 o 
   8   7  -2      490.49      541.87     13.51 o 
   9   7  -2      393.90      460.59     12.50 o 
  10   7  -2      288.57      337.30     10.50 o 
  11   7  -2      318.72      350.77     10.95 o 
  12   7  -2      415.78      465.24     12.81 o 
  13   7  -2      328.33      355.88      9.32 o 
  14   7  -2      166.09      192.54      6.03 o 
  15   7  -2       25.98       29.54      2.80 o 
  16   7  -2      150.15      167.78      6.57 o 
  17   7  -2       80.03       91.20      4.78 o 
  18   7  -2       70.45       67.86      4.34 o 
  19   7  -2       41.14       49.91      3.79 o 
  20   7  -2       93.87      106.37      4.93 o 
  21   7  -2       75.08       80.60      4.35 o 
  22   7  -2       39.38       50.73      3.27 o 
  23   7  -2       24.23       28.99      2.68 o 
  24   7  -2       56.97       59.50      3.47 o 
  25   7  -2       33.10       32.53      2.27 o 
  26   7  -2        6.03       10.54      1.45 o 
  27   7  -2        2.76        5.16      1.18 o 
   0   8  -2      370.15      409.69     11.44 o 
   1   8  -2      130.11      136.46      4.57 o 
   2   8  -2      201.40      204.54      6.55 o 
   3   8  -2      270.31      321.23     10.01 o 
   4   8  -2      648.25      804.41     16.92 o 
   5   8  -2      217.23      262.19      7.50 o 
   6   8  -2      705.91      746.43     16.33 o 
   7   8  -2        5.63        9.11      1.75 o 
   8   8  -2      269.42      272.30      7.91 o 
   9   8  -2      160.14      178.98      5.70 o 
  10   8  -2       30.54       42.94      2.92 o 
  11   8  -2       84.32       88.75      4.12 o 
  12   8  -2       80.09       76.14      3.79 o 
  13   8  -2       27.12       39.36      3.45 o 
  14   8  -2      391.74      398.93     12.16 o 
  15   8  -2       52.82       51.91      4.02 o 
  16   8  -2      514.55      553.13     14.65 o 
  17   8  -2      311.78      365.55     11.50 o 
  18   8  -2      156.98      174.36      6.50 o 
  19   8  -2       48.31       49.15      3.57 o 
  20   8  -2       11.64       13.30      2.15 o 
  21   8  -2       18.21       25.93      2.46 o 
  22   8  -2       42.16       48.88      3.16 o 
  23   8  -2       80.97       86.26      3.85 o 
  24   8  -2        3.82        5.14      1.44 o 
  25   8  -2       43.90       56.94      2.81 o 
   1   9  -2       74.46       91.03      3.87 o 
   2   9  -2       89.12      102.85      4.20 o 
   3   9  -2      125.17      136.74      4.92 o 
   4   9  -2      323.44      359.93     11.08 o 
   5   9  -2       94.03      108.95      4.47 o 
   6   9  -2       69.63       77.72      3.82 o 
   7   9  -2       95.55       90.14      4.06 o 
   8   9  -2      231.71      248.83      7.84 o 
   9   9  -2      361.53      377.11     11.61 o 
  10   9  -2      346.64      384.97     11.71 o 
  11   9  -2        5.93        8.42      2.18 o 
  12   9  -2       62.69       74.10      4.40 o 
  13   9  -2      221.80      252.05      7.89 o 
  14   9  -2       86.28       95.20      4.91 o 
  15   9  -2       11.23       10.09      2.23 o 
  16   9  -2      203.09      222.62      7.23 o 
  17   9  -2      236.77      251.16      7.72 o 
  18   9  -2       65.19       80.98      4.30 o 
  19   9  -2      140.08      153.46      5.64 o 
  20   9  -2      134.89      142.68      5.33 o 
  21   9  -2       36.78       43.68      2.98 o 
  22   9  -2        8.77       10.00      1.76 o 
  23   9  -2       46.08       52.24      2.91 o 
  24   9  -2       18.93       20.02      1.93 o 
   0  10  -2      984.14     1038.53     20.68 o 
   1  10  -2      151.36      149.63      5.14 o 
   2  10  -2      201.37      212.54      6.98 o 
   3  10  -2      136.82      159.40      5.38 o 
   4  10  -2      368.33      405.46     12.07 o 
   5  10  -2      173.43      186.33      6.73 o 
   6  10  -2       93.72       88.42      4.66 o 
   7  10  -2       20.01       26.02      2.91 o 
   8  10  -2      676.04      735.93     16.93 o 
   9  10  -2       42.30       56.46      3.90 o 
  10  10  -2      105.70      103.20      5.06 o 
  11  10  -2      176.68      180.73      6.52 o 
  12  10  -2       11.69        9.35      2.00 o 
  13  10  -2      159.13      175.12      6.53 o 
  14  10  -2      228.87      263.16      7.83 o 
  15  10  -2       65.31       81.68      4.46 o 
  16  10  -2      197.74      226.60      7.11 o 
  17  10  -2      103.27      117.72      5.09 o 
  18  10  -2      269.01      321.36      9.71 o 
  19  10  -2      101.81      115.91      4.59 o 
  20  10  -2       13.34       12.64      1.87 o 
  21  10  -2        0.38        1.07      1.51 o 
  22  10  -2       76.53       86.94      3.36 o 
   1  11  -2      174.75      184.49      6.73 o 
   2  11  -2      654.58      709.08     16.44 o 
   3  11  -2        7.18        6.55      1.98 o 
   4  11  -2       69.79       77.53      4.36 o 
   5  11  -2      120.25      130.61      5.72 o 
   6  11  -2      370.77      463.94     12.99 o 
   7  11  -2      596.88      629.71     15.40 o 
   8  11  -2       33.74       42.66      3.21 o 
   9  11  -2      245.10      274.97      8.04 o 
  10  11  -2       75.53       85.64      4.47 o 
  11  11  -2      142.58      152.36      5.76 o 
  12  11  -2      113.36      142.65      5.56 o 
  13  11  -2       53.54       63.25      3.81 o 
  14  11  -2      167.47      195.69      6.39 o 
  15  11  -2       74.23       87.55      4.24 o 
  16  11  -2       93.14      101.71      4.45 o 
  17  11  -2       32.95       37.07      2.73 o 
  18  11  -2       74.47       87.26      3.78 o 
  19  11  -2       94.72       97.08      3.96 o 
  20  11  -2       18.06       23.33      2.18 o 
   0  12  -2       52.66       54.48      3.63 o 
   1  12  -2       57.85       64.51      4.00 o 
   2  12  -2      109.15      111.63      4.93 o 
   3  12  -2       93.78      117.51      5.20 o 
   4  12  -2      456.34      474.15     12.75 o 
   5  12  -2       90.12       95.28      4.73 o 
   6  12  -2      168.64      196.35      6.49 o 
   7  12  -2       91.20      101.91      4.80 o 
   8  12  -2       98.60      119.56      5.05 o 
   9  12  -2        8.80        7.37      2.11 o 
  10  12  -2       89.27       97.24      4.55 o 
  11  12  -2       16.40       23.87      2.47 o 
  12  12  -2       62.19       71.57      3.88 o 
  13  12  -2       16.17       21.84      2.23 o 
  14  12  -2       51.37       58.48      3.16 o 
  15  12  -2       37.27       46.57      2.94 o 
  16  12  -2      126.82      162.15      5.09 o 
  17  12  -2       19.31       21.04      2.00 o 
  18  12  -2       50.54       59.84      2.89 o 
   1  13  -2      129.40      138.33      5.36 o 
   2  13  -2       12.28       14.58      2.35 o 
   3  13  -2       37.61       38.08      3.06 o 
   4  13  -2       86.52       98.30      4.41 o 
   5  13  -2      142.74      154.94      5.58 o 
   6  13  -2       12.22       12.72      1.98 o 
   7  13  -2      115.48      133.18      5.00 o 
   8  13  -2       16.86       16.37      2.33 o 
   9  13  -2      106.80      120.09      4.58 o 
  10  13  -2        1.45        1.40      1.64 o 
  11  13  -2      162.15      161.48      5.32 o 
  12  13  -2        1.40        2.86      1.34 o 
  13  13  -2        4.98        5.62      1.51 o 
  14  13  -2      111.52      136.63      4.26 o 
   0  14  -2       17.95       18.87      2.12 o 
   1  14  -2       57.23       69.69      3.49 o 
   2  14  -2       57.55       75.83      3.50 o 
   3  14  -2       74.71       85.04      3.67 o 
   4  14  -2      142.20      176.90      5.24 o 
   5  14  -2        1.08       -0.89      1.87 o 
   6  14  -2       81.03       99.33      3.84 o 
   7  14  -2        2.28        1.89      1.12 o 
   8  14  -2       96.28      121.28      4.13 o 
   9  14  -2       71.28       83.81      3.35 o 
  10  14  -2        1.28        5.36      1.15 o 
   2   0  -1     2141.70     2163.76     24.55 o 
   4   0  -1     8667.20     7928.91    151.20 o 
   6   0  -1     7214.68     6786.21     72.15 o 
   8   0  -1     7184.25     6744.47     72.56 o 
  10   0  -1     3521.30     3434.74     40.23 o 
  12   0  -1     2325.52     2149.14     28.09 o 
  14   0  -1     2073.27     2043.36     27.95 o 
  16   0  -1      624.84      616.15     12.85 o 
  18   0  -1       73.42       64.07      3.04 o 
  20   0  -1     1091.54     1078.25     20.07 o 
  22   0  -1       58.53       58.26      3.12 o 
  24   0  -1      344.53      300.92      8.37 o 
  26   0  -1      290.54      291.80      8.19 o 
  28   0  -1      157.18      152.39      5.51 o 
  30   0  -1      147.10      146.22      5.03 o 
  32   0  -1       32.32       36.03      2.26 o 
   0   1  -1     4428.07     4184.59     44.63 o 
   1   1  -1       14.42       15.24      1.03 o 
   2   1  -1     7787.33     8581.85    149.10 o 
   3   1  -1    13583.75    11658.73    187.90 o 
   4   1  -1     5751.72     5118.46     54.68 o 
   5   1  -1    26198.26    21362.01    306.38 o 
   6   1  -1      760.79      731.78     10.92 o 
   7   1  -1     6301.12     5820.64     62.89 o 
   8   1  -1     2165.63     2141.31     26.26 o 
   9   1  -1      725.52      695.89     11.51 o 
  10   1  -1     1292.60     1272.21     18.10 o 
  11   1  -1      948.76      889.22     14.36 o 
  12   1  -1      709.29      686.62     12.43 o 
  13   1  -1      125.71      114.77      3.84 o 
  14   1  -1      151.13      158.62      4.74 o 
  15   1  -1      248.11      231.52      7.21 o 
  16   1  -1      627.23      652.85     13.44 o 
  17   1  -1      249.60      268.00      8.32 o 
  18   1  -1      463.03      476.23     11.79 o 
  19   1  -1      392.65      366.21     10.33 o 
  20   1  -1      122.91      123.60      4.36 o 
  21   1  -1      233.00      219.76      6.93 o 
  22   1  -1      121.75      120.19      4.50 o 
  23   1  -1      158.72      154.27      5.16 o 
  24   1  -1      107.86       96.85      5.06 o 
  25   1  -1       56.84       61.80      3.92 o 
  26   1  -1       32.65       29.95      2.96 o 
  27   1  -1      138.22      136.67      5.38 o 
  28   1  -1       10.82       11.69      1.91 o 
  29   1  -1        2.09        0.89      1.69 o 
  30   1  -1      103.70      100.74      4.17 o 
  31   1  -1       48.10       40.54      2.51 o 
  32   1  -1       10.16       10.84      1.40 o 
   1   2  -1      773.04      835.35     11.32 o 
   2   2  -1     7572.78     7705.92    145.98 o 
   3   2  -1      724.35      838.05     11.53 o 
   4   2  -1     3176.04     3373.76     37.50 o 
   5   2  -1      769.90      766.96     11.20 o 
   6   2  -1     5656.39     5539.51     59.90 o 
   7   2  -1     1315.07     1305.43     17.47 o 
   8   2  -1      124.21      124.35      3.37 o 
   9   2  -1      998.95     1023.75     15.24 o 
  10   2  -1      551.09      536.68     10.09 o 
  11   2  -1      206.22      179.87      5.64 o 
  12   2  -1     1332.10     1335.35     19.86 o 
  13   2  -1      117.10      105.38      3.32 o 
  14   2  -1      286.68      284.58      7.94 o 
  15   2  -1      788.70      776.49     14.70 o 
  16   2  -1      341.82      355.16      9.47 o 
  17   2  -1      182.70      177.34      5.55 o 
  18   2  -1       54.07       61.61      3.01 o 
  19   2  -1      402.15      397.00     10.88 o 
  20   2  -1        8.93        8.72      1.68 o 
  21   2  -1      310.14      308.75      8.29 o 
  22   2  -1      214.54      203.11      6.72 o 
  23   2  -1      367.14      366.50     10.99 o 
  24   2  -1     1011.00      976.55     19.61 o 
  25   2  -1       82.41       84.21      4.55 o 
  26   2  -1      459.61      452.74     12.40 o 
  27   2  -1       82.68       82.30      4.26 o 
  28   2  -1       12.70       12.44      1.92 o 
  29   2  -1       16.93       18.35      2.02 o 
  30   2  -1       16.02       14.24      1.94 o 
  31   2  -1       21.84       23.08      1.99 o 
  32   2  -1       28.38       30.67      1.91 o 
   0   3  -1     3883.10     3747.56     41.36 o 
   1   3  -1      947.48     1006.20     13.58 o 
   2   3  -1     3786.13     3705.93     41.05 o 
   3   3  -1      939.41      938.49     13.07 o 
   4   3  -1     1966.97     2014.81     24.34 o 
   5   3  -1      319.80      296.76      6.25 o 
   6   3  -1      345.96      343.47      7.01 o 
   7   3  -1     2425.14     2564.14     30.80 o 
   8   3  -1     2650.34     2779.10     33.40 o 
   9   3  -1      412.44      412.22      8.55 o 
  10   3  -1      219.48      248.10      6.58 o 
  11   3  -1      797.70      842.65     14.27 o 
  12   3  -1      375.93      375.95      8.91 o 
  13   3  -1      330.44      359.26      8.93 o 
  14   3  -1       38.44       34.99      2.15 o 
  15   3  -1      247.57      245.43      7.70 o 
  16   3  -1      435.69      431.72     10.82 o 
  17   3  -1       84.76       92.84      3.55 o 
  18   3  -1      616.85      593.25     13.56 o 
  19   3  -1      275.65      258.60      7.31 o 
  20   3  -1      175.44      175.07      5.42 o 
  21   3  -1      156.73      153.13      5.06 o 
  22   3  -1      683.36      653.80     15.37 o 
  23   3  -1       67.76       60.95      3.94 o 
  24   3  -1       62.11       58.45      3.74 o 
  25   3  -1       23.37       27.82      2.74 o 
  26   3  -1       21.45       20.84      2.46 o 
  27   3  -1       67.49       69.23      3.87 o 
  28   3  -1      164.81      174.26      5.74 o 
  29   3  -1       46.96       43.22      2.89 o 
  30   3  -1       65.83       57.77      2.99 o 
  31   3  -1       86.45       83.87      3.41 o 
   1   4  -1     1352.69     1352.98     17.89 o 
   2   4  -1     1591.99     1625.82     20.77 o 
   3   4  -1      485.90      560.85      9.58 o 
   4   4  -1      700.29      732.36     11.61 o 
   5   4  -1       85.11       83.71      2.78 o 
   6   4  -1      314.41      304.57      6.91 o 
   7   4  -1     3414.56     3559.56     41.57 o 
   8   4  -1      861.84      957.44     14.99 o 
   9   4  -1      268.30      273.75      7.03 o 
  10   4  -1      695.18      720.35     12.97 o 
  11   4  -1      285.92      324.85      8.24 o 
  12   4  -1      199.91      211.23      6.65 o 
  13   4  -1      141.90      152.62      4.87 o 
  14   4  -1      205.39      195.59      5.69 o 
  15   4  -1       70.81       75.10      3.15 o 
  16   4  -1      253.62      248.60      6.87 o 
  17   4  -1      901.53      864.25     17.18 o 
  18   4  -1      110.53      106.19      4.00 o 
  19   4  -1      124.48      114.29      4.30 o 
  20   4  -1      496.77      479.95     12.75 o 
  21   4  -1      265.94      280.21      7.96 o 
  22   4  -1      708.02      692.56     15.94 o 
  23   4  -1      986.94      978.83     19.69 o 
  24   4  -1      166.32      166.68      6.11 o 
  25   4  -1       87.18       84.55      4.35 o 
  26   4  -1       34.08       43.27      3.16 o 
  27   4  -1        3.63        4.67      1.47 o 
  28   4  -1       23.61       23.75      2.17 o 
  29   4  -1        3.57        4.67      1.35 o 
  30   4  -1       21.25       20.34      2.11 o 
  31   4  -1       16.33       19.22      1.72 o 
   0   5  -1      193.63      204.53      5.47 o 
   1   5  -1     1561.45     1715.75     22.52 o 
   2   5  -1      431.61      467.63      9.01 o 
   3   5  -1     2428.96     2510.92     30.82 o 
   4   5  -1     1454.49     1538.77     20.96 o 
   5   5  -1     2540.48     2734.20     33.47 o 
   6   5  -1     4283.55     4423.79     50.86 o 
   7   5  -1      373.11      437.96      9.24 o 
   8   5  -1     1775.98     2014.71     26.93 o 
   9   5  -1      316.58      313.14      7.94 o 
  10   5  -1     1639.98     1684.12     24.16 o 
  11   5  -1       32.49       37.30      2.16 o 
  12   5  -1       68.86       74.47      2.97 o 
  13   5  -1      159.22      186.41      5.61 o 
  14   5  -1      415.85      431.29     10.79 o 
  15   5  -1      541.19      563.17     13.09 o 
  16   5  -1       14.10       19.16      1.77 o 
  17   5  -1      303.70      301.16      8.11 o 
  18   5  -1      178.83      202.38      6.61 o 
  19   5  -1      470.37      458.26     12.38 o 
  20   5  -1       57.90       57.41      3.35 o 
  21   5  -1       12.52       15.78      1.86 o 
  22   5  -1      281.44      288.30      8.11 o 
  23   5  -1       18.06       19.04      2.32 o 
  24   5  -1      156.94      168.14      6.10 o 
  25   5  -1       81.19       81.80      4.14 o 
  26   5  -1       77.78       79.31      3.99 o 
  27   5  -1       31.32       27.65      2.60 o 
  28   5  -1       19.80       16.87      1.91 o 
  29   5  -1       95.00       99.42      3.87 o 
  30   5  -1       28.53       29.41      2.10 o 
   1   6  -1      513.42      563.46     10.85 o 
   2   6  -1     2050.02     2445.56     31.05 o 
   3   6  -1      775.37      864.26     14.41 o 
   4   6  -1      429.21      461.85      9.72 o 
   5   6  -1      961.08     1113.70     17.48 o 
   6   6  -1       20.36       24.85      1.72 o 
   7   6  -1      335.72      354.48      8.67 o 
   8   6  -1      173.29      190.82      5.28 o 
   9   6  -1       69.26       70.82      2.87 o 
  10   6  -1      106.66      117.86      3.75 o 
  11   6  -1       11.05       11.15      1.54 o 
  12   6  -1      572.77      672.64     14.02 o 
  13   6  -1      393.08      399.86     10.54 o 
  14   6  -1      116.87      110.56      4.01 o 
  15   6  -1      149.52      151.75      4.76 o 
  16   6  -1      627.80      631.91     14.57 o 
  17   6  -1      372.59      387.89     11.36 o 
  18   6  -1       36.55       38.88      2.85 o 
  19   6  -1      107.46       98.31      4.10 o 
  20   6  -1        0.04        1.17      1.85 o 
  21   6  -1       49.40       54.35      3.68 o 
  22   6  -1       68.31       65.25      3.83 o 
  23   6  -1      156.90      176.72      6.29 o 
  24   6  -1       33.37       34.54      2.99 o 
  25   6  -1      275.66      295.06      7.92 o 
  26   6  -1      137.22      154.68      5.50 o 
  27   6  -1      189.40      205.16      6.01 o 
  28   6  -1       60.59       61.71      3.10 o 
  29   6  -1        9.61       10.91      1.69 o 
   0   7  -1      325.08      326.85      8.29 o 
   1   7  -1     1156.95     1289.29     19.82 o 
   2   7  -1       77.46       73.20      2.84 o 
   3   7  -1       29.67       33.80      2.01 o 
   4   7  -1       95.71       99.21      3.30 o 
   5   7  -1      575.68      635.25     12.77 o 
   6   7  -1      168.69      209.38      5.72 o 
   7   7  -1       39.39       31.87      2.05 o 
   8   7  -1      206.99      229.43      6.18 o 
   9   7  -1      105.78      110.13      3.82 o 
  10   7  -1       82.46       86.19      3.46 o 
  11   7  -1       35.93       33.08      2.23 o 
  12   7  -1      236.09      246.91      6.94 o 
  13   7  -1      320.04      330.63      9.89 o 
  14   7  -1       49.91       44.04      2.91 o 
  15   7  -1      337.98      390.01     11.33 o 
  16   7  -1      776.68      787.27     17.10 o 
  17   7  -1        8.55        8.72      1.92 o 
  18   7  -1     1245.96     1295.00     23.57 o 
  19   7  -1      720.28      735.21     16.72 o 
  20   7  -1      112.40      125.44      5.45 o 
  21   7  -1      261.02      257.74      7.82 o 
  22   7  -1      254.76      273.39      7.91 o 
  23   7  -1        9.11        5.69      2.06 o 
  24   7  -1        7.45        8.03      1.74 o 
  25   7  -1       14.65       16.51      2.11 o 
  26   7  -1       61.57       63.50      3.38 o 
  27   7  -1       17.58       18.36      2.04 o 
  28   7  -1       21.32       23.38      2.06 o 
  29   7  -1        0.20       -1.41      1.41 o 
   1   8  -1      482.47      558.07     12.15 o 
   2   8  -1      123.06      132.58      4.05 o 
   3   8  -1       12.20       12.68      1.53 o 
   4   8  -1       34.63       34.72      2.17 o 
   5   8  -1       72.33       91.60      3.44 o 
   6   8  -1      557.22      567.06     12.66 o 
   7   8  -1       23.45       24.01      2.03 o 
   8   8  -1      120.21      150.87      5.18 o 
   9   8  -1      126.84      127.32      4.29 o 
  10   8  -1       79.52       83.81      3.63 o 
  11   8  -1       23.27       26.30      2.23 o 
  12   8  -1       55.94       54.38      2.97 o 
  13   8  -1      257.09      274.03      7.77 o 
  14   8  -1      616.62      641.52     15.10 o 
  15   8  -1      146.15      169.16      5.46 o 
  16   8  -1      140.30      149.23      5.15 o 
  17   8  -1      107.20      115.82      5.30 o 
  18   8  -1      132.22      139.93      5.64 o 
  19   8  -1       34.03       34.39      3.06 o 
  20   8  -1      239.69      248.28      7.59 o 
  21   8  -1       35.75       33.47      2.98 o 
  22   8  -1       33.01       37.78      2.87 o 
  23   8  -1        2.73        2.79      1.70 o 
  24   8  -1      109.49      119.47      4.78 o 
  25   8  -1       38.20       46.67      2.77 o 
  26   8  -1      141.70      155.43      4.90 o 
  27   8  -1       48.91       45.50      2.56 o 
   0   9  -1      396.88      453.04     11.53 o 
   1   9  -1       23.81       26.36      2.17 o 
   2   9  -1      635.48      722.99     15.04 o 
   3   9  -1      234.02      228.08      6.54 o 
   4   9  -1      459.07      509.13     12.37 o 
   5   9  -1      707.09      797.50     16.24 o 
   6   9  -1      450.61      478.19     12.10 o 
   7   9  -1      148.85      172.08      5.15 o 
   8   9  -1      109.36      110.39      4.25 o 
   9   9  -1        0.74       -1.61      1.97 o 
  10   9  -1      164.75      169.97      5.35 o 
  11   9  -1      747.36      822.10     17.47 o 
  12   9  -1      105.47      110.12      4.44 o 
  13   9  -1       59.42       72.08      3.55 o 
  14   9  -1      161.05      150.76      5.17 o 
  15   9  -1      190.68      191.82      6.80 o 
  16   9  -1      321.46      333.48      8.88 o 
  17   9  -1      101.34      102.90      5.01 o 
  18   9  -1      236.57      243.20      7.53 o 
  19   9  -1      218.15      222.41      7.15 o 
  20   9  -1       15.49       20.45      2.37 o 
  21   9  -1       39.08       37.62      3.07 o 
  22   9  -1      104.82      119.43      4.84 o 
  23   9  -1       31.96       42.00      2.71 o 
  24   9  -1       40.97       43.05      2.76 o 
  25   9  -1       33.47       36.98      2.43 o 
  26   9  -1       13.72       16.67      1.57 o 
   1  10  -1      692.80      726.51     15.87 o 
   2  10  -1      867.38      954.16     18.79 o 
   3  10  -1      161.62      166.50      5.16 o 
   4  10  -1       67.50       80.54      3.68 o 
   5  10  -1       39.63       31.99      2.61 o 
   6  10  -1      148.16      183.22      5.55 o 
   7  10  -1      261.50      277.95      7.95 o 
   8  10  -1       93.72      101.68      4.16 o 
   9  10  -1      149.36      152.04      5.05 o 
  10  10  -1      867.44      958.37     19.39 o 
  11  10  -1      230.42      248.39      7.65 o 
  12  10  -1      180.30      198.21      6.81 o 
  13  10  -1      390.50      398.36     11.98 o 
  14  10  -1      163.38      179.48      6.40 o 
  15  10  -1      151.48      173.51      6.29 o 
  16  10  -1        1.44       -2.30      2.30 o 
  17  10  -1       36.82       38.61      3.41 o 
  18  10  -1       47.10       46.20      3.32 o 
  19  10  -1       45.50       53.86      3.32 o 
  20  10  -1      113.84      125.73      4.83 o 
  21  10  -1      123.40      136.57      5.01 o 
  22  10  -1       22.83       27.61      2.31 o 
  23  10  -1       29.71       30.85      2.26 o 
  24  10  -1        0.50        0.76      1.39 o 
   0  11  -1      814.41      869.40     18.28 o 
   1  11  -1      653.36      706.91     16.05 o 
   2  11  -1      207.93      227.35      7.21 o 
   3  11  -1      497.69      537.65     13.84 o 
   4  11  -1      277.54      297.88      8.35 o 
   5  11  -1      144.82      159.37      5.37 o 
   6  11  -1       99.17      101.91      5.03 o 
   7  11  -1      115.11      109.39      4.86 o 
   8  11  -1      172.24      201.59      6.88 o 
   9  11  -1      152.25      150.27      5.87 o 
  10  11  -1      184.86      219.95      7.16 o 
  11  11  -1      757.51      858.36     18.22 o 
  12  11  -1      922.53     1026.07     20.31 o 
  13  11  -1       30.48       32.02      3.18 o 
  14  11  -1       19.13       24.50      2.59 o 
  15  11  -1      197.28      222.56      6.92 o 
  16  11  -1       74.62       82.12      4.28 o 
  17  11  -1       14.66       13.60      2.20 o 
  18  11  -1       37.48       51.67      3.22 o 
  19  11  -1      104.95      118.89      4.69 o 
  20  11  -1      106.18      140.44      4.88 o 
  21  11  -1       61.27       67.06      3.34 o 
  22  11  -1       43.08       55.94      2.69 o 
  23  11  -1       15.34       24.43      1.83 o 
   1  12  -1      121.20      137.25      5.75 o 
   2  12  -1     1098.01     1184.65     22.22 o 
   3  12  -1       95.41      107.63      5.11 o 
   4  12  -1        3.32        8.33      2.19 o 
   5  12  -1      166.73      179.22      6.39 o 
   6  12  -1      330.21      349.52     10.83 o 
   7  12  -1      308.28      368.51     11.27 o 
   8  12  -1      471.59      495.11     13.18 o 
   9  12  -1      102.74      117.91      5.15 o 
  10  12  -1      201.01      230.79      7.22 o 
  11  12  -1       27.46       26.78      2.78 o 
  12  12  -1      197.52      218.05      6.99 o 
  13  12  -1        9.92       10.52      2.08 o 
  14  12  -1       10.95       12.63      1.99 o 
  15  12  -1        0.38       -1.19      1.95 o 
  16  12  -1      171.18      196.47      6.09 o 
  17  12  -1       73.57       90.64      4.00 o 
  18  12  -1       11.82       12.62      1.75 o 
  19  12  -1       12.81       17.07      1.85 o 
  20  12  -1        7.23       11.06      1.41 o 
   0  13  -1      179.50      206.32      6.69 o 
   1  13  -1      102.41      116.07      4.98 o 
   2  13  -1       36.78       38.12      3.27 o 
   3  13  -1       97.72      100.82      4.74 o 
   4  13  -1       13.08       18.78      2.24 o 
   5  13  -1       46.02       56.77      3.52 o 
   6  13  -1       35.86       43.92      3.45 o 
   7  13  -1       35.33       39.97      3.14 o 
   8  13  -1      224.78      253.38      7.32 o 
   9  13  -1      143.64      172.95      5.98 o 
  10  13  -1       14.36       15.46      2.22 o 
  11  13  -1        6.82        6.92      1.78 o 
  12  13  -1       37.06       36.52      2.92 o 
  13  13  -1       78.87       89.34      4.00 o 
  14  13  -1       72.15       91.66      3.93 o 
  15  13  -1       83.72       85.48      3.78 o 
  16  13  -1       34.73       39.65      2.56 o 
  17  13  -1        7.25        9.14      1.17 o 
   1  14  -1       22.99       33.47      2.65 o 
   2  14  -1      133.72      144.16      5.18 o 
   3  14  -1       79.74       92.00      4.18 o 
   4  14  -1      143.78      158.04      5.38 o 
   5  14  -1       19.69       22.52      2.49 o 
   6  14  -1       26.97       38.33      2.67 o 
   7  14  -1       86.17       85.47      4.04 o 
   8  14  -1        4.91        6.28      1.55 o 
   9  14  -1      102.53      112.36      4.39 o 
  10  14  -1       59.45       74.33      3.49 o 
  11  14  -1       47.64       65.59      3.24 o 
  12  14  -1        7.75        7.83      1.75 o 
  13  14  -1       47.13       50.33      2.80 o 
  14  14  -1       27.03       35.72      2.07 o 
   0  15  -1       10.06       11.63      1.75 o 
   1  15  -1       79.67       91.02      3.79 o 
   2  15  -1        3.77        6.88      1.45 o 
   3  15  -1       16.51       19.75      1.97 o 
   4  15  -1      102.86      123.26      4.41 o 
   5  15  -1        8.54       12.36      1.63 o 
   6  15  -1        6.67        9.78      1.45 o 
   7  15  -1       58.68       73.84      3.26 o 
   8  15  -1       11.69       14.71      1.59 o 
   9  15  -1       19.54       26.42      1.91 o 
   2   0   0      222.93      374.50      5.91 o 
   4   0   0      451.79      446.15     22.59 o 
   6   0   0     2275.00     1944.61    109.10 o 
   8   0   0     4460.17     3799.90    252.51 o 
  10   0   0     3504.16     3071.82    151.68 o 
  12   0   0     2090.27     1941.99     86.71 o 
  14   0   0     1981.84     2189.89     59.88 o 
  16   0   0       11.32       14.65      1.14 o 
  18   0   0       17.44       16.20      1.15 o 
  20   0   0      363.91      372.01     17.35 o 
  22   0   0       43.36       45.14      1.99 o 
  24   0   0        0.84        2.84      0.87 o 
  26   0   0       61.50       68.60      3.20 o 
  28   0   0      217.37      212.33      5.09 o 
  30   0   0      165.28      164.84     11.40 o 
  32   0   0       19.31       20.25      1.32 o 
   1   1   0      307.64      293.17      7.91 o 
   2   1   0     1186.97      975.41      7.76 o 
   3   1   0      379.30      335.77     11.18 o 
   4   1   0     1780.54     1460.31     47.68 o 
   5   1   0     2885.09     2540.99    102.81 o 
   6   1   0      308.82      308.78     20.03 o 
   7   1   0     1003.39      866.51      8.34 o 
   8   1   0       24.50       22.89      0.91 o 
   9   1   0     1367.85     1233.24     47.97 o 
  10   1   0      568.59      550.10     13.77 o 
  11   1   0      208.93      186.16      6.27 o 
  12   1   0       64.04       55.10      2.71 o 
  13   1   0      599.80      531.35      7.31 o 
  14   1   0      568.41      611.95     11.84 o 
  15   1   0        2.73        2.09      0.76 o 
  16   1   0      244.00      254.91      6.44 o 
  17   1   0     3783.81     3732.46     79.55 o 
  18   1   0     1145.12     1186.72     14.19 o 
  19   1   0      412.13      433.47      7.83 o 
  20   1   0        4.98        7.46      1.16 o 
  21   1   0       23.17       24.60      3.57 o 
  22   1   0        2.85        2.36      0.90 o 
  23   1   0       10.14        9.33      1.18 o 
  24   1   0       97.71       90.40      2.80 o 
  25   1   0      266.03      254.79      5.36 o 
  26   1   0        5.36        3.79      1.51 o 
  27   1   0       40.71       40.41      2.23 o 
  28   1   0        2.19        7.63      2.24 o 
  29   1   0        6.17        5.78      1.15 o 
  30   1   0        2.99        3.99      1.03 o 
  31   1   0      200.43      208.79      9.19 o 
  32   1   0       49.55       46.22      1.91 o 
   0   2   0     2444.72     2165.68    173.03 o 
   1   2   0     1124.54     1004.18     57.00 o 
   2   2   0     4834.42     4168.03     67.43 o 
   3   2   0    14484.74    11612.78    120.07 o 
   4   2   0      496.80      474.95      4.92 o 
   5   2   0       25.59       33.51      1.91 o 
   6   2   0      119.97      107.93      2.17 o 
   7   2   0     4821.13     4340.20     35.17 o 
   8   2   0      724.35      656.01      7.19 o 
   9   2   0     1394.72     1369.44     12.81 o 
  10   2   0      362.96      314.58      8.66 o 
  11   2   0       16.94       42.26      2.87 o 
  12   2   0     1237.65     1248.73     17.37 o 
  13   2   0      771.94      765.94      9.40 o 
  14   2   0     1351.32     1410.54     19.93 o 
  15   2   0      635.65      639.49      8.89 o 
  16   2   0      329.17      325.19     11.97 o 
  17   2   0       22.87       25.49      1.35 o 
  18   2   0      398.86      418.33     12.26 o 
  19   2   0        4.36        5.51      0.97 o 
  20   2   0      250.16      255.07      5.06 o 
  21   2   0       64.31       59.94      2.91 o 
  22   2   0        2.74        1.32      1.11 o 
  23   2   0      273.31      268.36      5.48 o 
  24   2   0        3.75        5.16      1.15 o 
  25   2   0       10.05       12.55      1.46 o 
  26   2   0      845.77      788.59     22.66 o 
  27   2   0       23.38       20.29      1.83 o 
  28   2   0      227.96      203.37     11.19 o 
  29   2   0       31.03       37.08      2.88 o 
  30   2   0       75.86       74.52      6.45 o 
  31   2   0       30.37       26.65      3.24 o 
  32   2   0      157.26      155.57     14.58 o 
   1   3   0     1706.93     1604.55     69.46 o 
   2   3   0      141.25      132.88      3.03 o 
   3   3   0     2023.03     1861.59     72.85 o 
   4   3   0      599.91      582.79      6.50 o 
   5   3   0     2260.74     2173.83     21.75 o 
   6   3   0      390.64      416.71      5.96 o 
   7   3   0      305.17      257.84      3.95 o 
   8   3   0      282.54      249.73      4.03 o 
   9   3   0       68.59       58.04      1.42 o 
  10   3   0       29.40       24.93      1.20 o 
  11   3   0        3.12        7.67      0.84 o 
  12   3   0     3750.94     3638.01     67.92 o 
  13   3   0     1939.57     1968.68     18.88 o 
  14   3   0       39.73       31.73      2.29 o 
  15   3   0       47.33       42.30      1.75 o 
  16   3   0     1036.52     1074.99     13.06 o 
  17   3   0       22.44       22.83      1.36 o 
  18   3   0        9.97        8.90      1.00 o 
  19   3   0        8.36        6.41      1.68 o 
  20   3   0      145.86      156.26      3.51 o 
  21   3   0       37.22       33.87      1.78 o 
  22   3   0       11.06        8.78      2.73 o 
  23   3   0      164.26      165.79      3.78 o 
  24   3   0       12.85       13.40      1.66 o 
  25   3   0       15.79       20.11      1.82 o 
  26   3   0       75.36       79.93      3.27 o 
  27   3   0      575.72      568.44     39.62 o 
  28   3   0      513.01      481.50     18.19 o 
  29   3   0      313.39      326.07     25.97 o 
  30   3   0       26.55       36.56      3.10 o 
  31   3   0       92.53      111.80      6.26 o 
  32   3   0      131.15      141.96     12.85 o 
   0   4   0     4992.02     4563.37    286.15 o 
   1   4   0     1985.49     1789.56    134.90 o 
   2   4   0     2465.80     2305.72    128.52 o 
   3   4   0      759.09      654.25     27.68 o 
   4   4   0     6089.25     5687.07    298.11 o 
   5   4   0     3633.16     3548.31    147.38 o 
   6   4   0        1.07       -0.13      0.68 o 
   7   4   0     1032.74      956.00     32.86 o 
   8   4   0       91.09       90.39      2.09 o 
   9   4   0     1904.08     1919.37     82.87 o 
  10   4   0      991.96      965.99     10.73 o 
  11   4   0       71.61       64.71      1.79 o 
  12   4   0     1410.90     1442.39     53.58 o 
  13   4   0      135.67      101.61      2.31 o 
  14   4   0       20.77       19.12      1.21 o 
  15   4   0      107.07      128.03      3.25 o 
  16   4   0       51.08       52.14      1.93 o 
  17   4   0       21.46       22.22      2.80 o 
  18   4   0       32.31       35.88      4.12 o 
  19   4   0       17.55       17.23      1.31 o 
  20   4   0      126.46      126.98      8.26 o 
  21   4   0        1.34        0.57      1.38 o 
  22   4   0       74.48       79.24      6.65 o 
  23   4   0       81.93       98.01      7.19 o 
  24   4   0       61.48       57.03      2.66 o 
  25   4   0      156.93      147.49      7.98 o 
  26   4   0      587.43      543.98     23.11 o 
  27   4   0        1.19       -0.30      1.50 o 
  28   4   0      129.53      115.28     10.17 o 
  29   4   0        6.11        5.71      1.08 o 
  30   4   0      276.31      273.73     32.93 o 
  31   4   0       37.10       39.41      5.50 o 
   1   5   0        0.88        5.92      0.59 o 
   2   5   0      879.78      812.97     49.10 o 
   3   5   0       60.98       68.54      4.55 o 
   4   5   0      471.02      471.90     30.78 o 
   5   5   0     3349.72     3630.49    230.59 o 
   6   5   0      712.89      708.18     35.94 o 
   7   5   0      938.80      906.62     30.74 o 
   8   5   0       55.99       45.66      1.43 o 
   9   5   0      198.16      200.91     13.63 o 
  10   5   0       55.15       78.03      2.45 o 
  11   5   0      434.32      415.17      8.62 o 
  12   5   0     1638.09     1530.91     65.54 o 
  13   5   0       37.55       37.12      1.58 o 
  14   5   0     3024.47     3018.25    129.41 o 
  15   5   0       17.25       27.05      2.71 o 
  16   5   0      128.96      120.94      5.60 o 
  17   5   0       87.18       97.24      4.09 o 
  18   5   0      721.10      722.46     20.98 o 
  19   5   0      107.07      103.16      6.94 o 
  20   5   0      494.90      446.60     18.54 o 
  21   5   0      288.91      283.51     15.84 o 
  22   5   0      450.53      443.15     22.52 o 
  23   5   0      579.41      576.45     56.16 o 
  24   5   0       36.44       35.60      2.21 o 
  25   5   0      849.46      814.94     55.65 o 
  26   5   0       58.29       68.82      2.80 o 
  27   5   0        0.08        0.48      1.40 o 
  28   5   0      525.28      589.21     49.89 o 
  29   5   0       16.93       17.34      2.75 o 
  30   5   0        0.82        0.98      0.95 o 
  31   5   0        2.57        1.55      1.75 o 
   0   6   0     4481.59     4218.82    386.02 o 
   1   6   0      636.21      672.11     43.00 o 
   2   6   0     2311.92     2461.82    219.42 o 
   3   6   0      521.79      514.44     57.16 o 
   4   6   0      355.86      326.02     22.29 o 
   5   6   0      577.34      527.37     37.16 o 
   6   6   0      310.46      332.22     31.36 o 
   7   6   0        8.55        5.48      0.77 o 
   8   6   0      454.08      460.86     23.25 o 
   9   6   0        5.34        5.23      0.80 o 
  10   6   0     1662.53     1814.67     74.21 o 
  11   6   0      569.05      584.90     35.38 o 
  12   6   0       29.73       33.68      1.50 o 
  13   6   0      144.72      136.74      8.57 o 
  14   6   0      208.46      202.97     10.94 o 
  15   6   0      441.27      474.88      8.36 o 
  16   6   0       10.25       10.24      1.08 o 
  17   6   0        2.37       -1.46      1.53 o 
  18   6   0       69.53       80.09      7.35 o 
  19   6   0       62.70       70.50      2.48 o 
  20   6   0       35.91       34.70      5.20 o 
  21   6   0       17.46       18.60      3.63 o 
  22   6   0        0.09       -0.09      1.33 o 
  23   6   0      211.36      201.49     10.69 o 
  24   6   0      451.29      448.53     41.35 o 
  25   6   0       83.67       93.88      9.08 o 
  26   6   0       77.31       65.76      3.69 o 
  27   6   0       23.20       29.77      1.83 o 
  28   6   0        0.45       -0.58      1.30 o 
  29   6   0      174.28      174.22     19.16 o 
  30   6   0        0.77       -0.63      1.22 o 
   1   7   0      111.64      148.38     14.28 o 
   2   7   0      529.83      555.14     57.40 o 
   3   7   0      185.86      203.83     16.15 o 
   4   7   0      922.34      986.09     77.89 o 
   5   7   0      954.70     1037.59     60.53 o 
   6   7   0       42.25       44.98      1.57 o 
   7   7   0       44.18       62.66      3.32 o 
   8   7   0     1050.49     1154.85     51.69 o 
   9   7   0      117.67      114.84      9.63 o 
  10   7   0     1110.17     1166.45     36.55 o 
  11   7   0       56.80       41.86      5.98 o 
  12   7   0      601.35      657.38     36.28 o 
  13   7   0       37.71       35.52      7.19 o 
  14   7   0      842.23      860.25     57.58 o 
  15   7   0       17.78       16.14      1.93 o 
  16   7   0      302.04      272.98      7.27 o 
  17   7   0        4.47        3.28      1.11 o 
  18   7   0      782.78      811.27     82.02 o 
  19   7   0      185.39      176.81     20.84 o 
  20   7   0     1465.13     1422.84     74.74 o 
  21   7   0      108.37      118.01     13.45 o 
  22   7   0      156.17      154.62     13.06 o 
  23   7   0      105.39      103.45      6.91 o 
  24   7   0      242.50      242.59     17.77 o 
  25   7   0       56.39       64.80      4.74 o 
  26   7   0       39.83       41.95      1.98 o 
  27   7   0       96.73       86.03      7.86 o 
  28   7   0      125.11      129.26     14.05 o 
  29   7   0      101.12       92.91      6.81 o 
   0   8   0     1225.86     1200.65    116.85 o 
   1   8   0        5.68        5.24      0.77 o 
   2   8   0      159.18      142.05     13.82 o 
   3   8   0       40.73       40.00      4.42 o 
   4   8   0      116.52       89.77      9.94 o 
   5   8   0       41.69       64.54      3.07 o 
   6   8   0        0.51        0.65      0.87 o 
   7   8   0       11.70       18.55      1.26 o 
   8   8   0      172.33      191.19      9.58 o 
   9   8   0      109.71       96.07     11.60 o 
  10   8   0      838.06      833.48     49.39 o 
  11   8   0      139.80      143.28     14.04 o 
  12   8   0      489.21      501.78     39.65 o 
  13   8   0       46.33       45.41      2.65 o 
  14   8   0      402.36      432.39     26.51 o 
  15   8   0        1.15        0.61      1.09 o 
  16   8   0        1.06        1.94      2.32 o 
  17   8   0        0.33       -0.25      1.63 o 
  18   8   0       72.43       73.88      7.18 o 
  19   8   0       31.80       30.63      3.97 o 
  20   8   0       19.62       20.59      2.45 o 
  21   8   0       14.02       13.43      1.46 o 
  22   8   0      716.88      677.88     74.49 o 
  23   8   0       22.01       27.11      4.75 o 
  24   8   0       10.00        8.61      1.18 o 
  25   8   0      158.80      166.53     20.49 o 
  26   8   0      149.73      147.73     13.36 o 
  27   8   0       23.76       24.44      4.39 o 
  28   8   0       77.04       89.15     11.96 o 
   1   9   0      192.80      231.28     23.96 o 
   2   9   0       52.20       46.27      6.89 o 
   3   9   0     1260.67     1312.75    162.25 o 
   4   9   0      331.60      293.69     30.60 o 
   5   9   0      773.71      753.57     57.55 o 
   6   9   0      448.32      431.04     22.86 o 
   7   9   0      247.88      238.98     21.24 o 
   8   9   0        2.72        2.15      1.04 o 
   9   9   0        0.38        2.02      0.87 o 
  10   9   0       32.09       37.04      1.78 o 
  11   9   0       11.58       12.87      1.53 o 
  12   9   0      487.94      478.86     32.31 o 
  13   9   0      655.45      648.04     31.57 o 
  14   9   0      689.14      702.67     51.19 o 
  15   9   0       72.54       71.75      5.43 o 
  16   9   0      385.74      399.02     27.73 o 
  17   9   0       13.50       21.45      3.18 o 
  18   9   0       48.83       47.40      2.40 o 
  19   9   0      150.63      149.75     10.09 o 
  20   9   0        2.08        2.54      0.97 o 
  21   9   0        0.29        3.33      3.58 o 
  22   9   0       14.99       16.43      1.55 o 
  23   9   0        9.91        6.76      1.16 o 
  24   9   0        0.26       -1.14      1.14 o 
  25   9   0      240.34      230.56     26.34 o 
  26   9   0      112.30      134.94     13.56 o 
  27   9   0      160.17      189.60     21.51 o 
   0  10   0       97.19       96.89     12.85 o 
   1  10   0       15.61       13.71      1.31 o 
   2  10   0      103.32       83.46      8.72 o 
   3  10   0      456.05      450.50     46.79 o 
   4  10   0     1196.12     1205.83    108.29 o 
   5  10   0       14.17       10.03      1.28 o 
   6  10   0      669.70      654.39     49.79 o 
   7  10   0     1770.42     1769.04    169.12 o 
   8  10   0       67.56       68.15      4.43 o 
   9  10   0      597.97      627.04     47.51 o 
  10  10   0      184.54      195.42     11.84 o 
  11  10   0        7.30        6.93      1.14 o 
  12  10   0      133.74      131.69     12.91 o 
  13  10   0        7.98        7.39      1.51 o 
  14  10   0      145.19      141.75     13.20 o 
  15  10   0       22.38       18.73      3.50 o 
  16  10   0      238.55      235.74     19.00 o 
  17  10   0       61.67       57.93      4.66 o 
  18  10   0        4.46        4.86      2.87 o 
  19  10   0        7.15       11.41      1.33 o 
  20  10   0       59.03       55.70      2.39 o 
  21  10   0        4.74        6.56      1.74 o 
  22  10   0       82.88       87.63      8.45 o 
  23  10   0       16.24       11.39      1.55 o 
  24  10   0        2.75        2.25      0.77 o 
  25  10   0       11.95       12.07      2.25 o 
   1  11   0       37.45       48.30      6.54 o 
   2  11   0      631.74      653.65     83.85 o 
   3  11   0      139.07      130.63     14.74 o 
   4  11   0      717.90      711.71     94.20 o 
   5  11   0     1305.78     1336.14    133.44 o 
   6  11   0      137.57      141.29     17.18 o 
   7  11   0       12.78       16.71      1.46 o 
   8  11   0      275.36      258.22     19.87 o 
   9  11   0       20.81       21.64      1.86 o 
  10  11   0      109.88      116.77     13.85 o 
  11  11   0      358.12      323.33     28.90 o 
  12  11   0       23.07       25.71      2.82 o 
  13  11   0      169.61      169.68     14.10 o 
  14  11   0      233.91      232.84     25.56 o 
  15  11   0       78.79       80.32     10.23 o 
  16  11   0       73.18       68.25      8.26 o 
  17  11   0       76.52       82.34      9.53 o 
  18  11   0      105.67      105.66     14.73 o 
  19  11   0        1.50        1.50      1.06 o 
  20  11   0      113.73      123.12     10.16 o 
  21  11   0       71.97       68.92      9.32 o 
  22  11   0        0.75       -0.44      1.42 o 
  23  11   0       12.40       16.70      2.69 o 
   0  12   0      686.66      690.87     82.97 o 
   1  12   0      113.66      119.98     16.81 o 
   2  12   0      381.01      383.98     32.34 o 
   3  12   0      206.99      221.14     22.25 o 
   4  12   0      455.27      465.33     31.84 o 
   5  12   0        2.90        6.16      2.70 o 
   6  12   0      681.87      684.17     86.04 o 
   7  12   0      652.62      711.31     68.27 o 
   8  12   0      207.40      193.62     25.81 o 
   9  12   0      114.04      130.37     18.19 o 
  10  12   0       39.51       32.99      5.58 o 
  11  12   0        0.84       -0.45      1.35 o 
  12  12   0      310.60      304.75     21.52 o 
  13  12   0      470.33      458.33     35.43 o 
  14  12   0        1.06        1.45      1.24 o 
  15  12   0       20.02       15.44      2.21 o 
  16  12   0      242.35      225.88     17.92 o 
  17  12   0       53.02       55.34      2.28 o 
  18  12   0      120.74      118.48     16.50 o 
  19  12   0       31.06       31.76      2.12 o 
  20  12   0        1.06        1.86      0.86 o 
  21  12   0       19.04       21.18      1.27 o 
   1  13   0       80.09       77.22     12.43 o 
   2  13   0       51.51       50.07      9.14 o 
   3  13   0       87.54       92.74     12.25 o 
   4  13   0       12.98       15.61      1.56 o 
   5  13   0       72.34       65.72      2.65 o 
   6  13   0       31.25       28.42      4.29 o 
   7  13   0       60.83       59.52      2.53 o 
   8  13   0        0.47        0.20      2.16 o 
   9  13   0      267.92      273.91     29.95 o 
  10  13   0      225.61      216.11     21.76 o 
  11  13   0       92.01       80.40      6.86 o 
  12  13   0      261.86      282.33     39.13 o 
  13  13   0        2.99        4.61      0.98 o 
  14  13   0       52.06       61.25      7.51 o 
  15  13   0       96.91       97.94      5.14 o 
  16  13   0      175.52      177.34     15.06 o 
  17  13   0       75.21       88.53     13.48 o 
  18  13   0        0.00        0.66      0.85 o 
   0  14   0      329.47      304.56     28.79 o 
   1  14   0       43.92       47.73      4.55 o 
   2  14   0        0.03        0.56      1.10 o 
   3  14   0        4.91        5.28      1.06 o 
   4  14   0       65.48       69.57      8.40 o 
   5  14   0       55.01       67.25      4.12 o 
   6  14   0       10.19       10.65      1.24 o 
   7  14   0        5.69        5.84      1.11 o 
   8  14   0       76.67       83.69     12.72 o 
   9  14   0        1.98        1.20      3.06 o 
  10  14   0       73.71       89.08     12.41 o 
  11  14   0      122.12      125.88     18.11 o 
  12  14   0       65.50       87.35     11.97 o 
  13  14   0        6.16        7.45      1.15 o 
  14  14   0       23.81       20.21      2.28 o 
  15  14   0       59.20       53.11      3.57 o 
   1  15   0       19.91       25.79      1.72 o 
   2  15   0      100.72      123.01     15.17 o 
   3  15   0       38.39       37.96      2.87 o 
   4  15   0       10.32       10.03      1.11 o 
   5  15   0        5.55        6.06      2.99 o 
   6  15   0        0.02        1.54      1.93 o 
   7  15   0       29.47       32.90      4.88 o 
   8  15   0        1.83        3.88      0.91 o 
   9  15   0      103.20       93.35     10.59 o 
  10  15   0       45.04       42.18      2.30 o 
   2   0   1     2122.47     2463.42     27.45 o 
   4   0   1     8722.31     9035.42     93.81 o 
   6   0   1     7180.64     7309.65     77.21 o 
   8   0   1     7154.75     7237.65     77.29 o 
  10   0   1     3516.45     3802.69     43.70 o 
  12   0   1     2336.69     2365.14     30.05 o 
  14   0   1     2078.10     2297.45     30.30 o 
  16   0   1      622.73      653.47     13.11 o 
  18   0   1       76.28       76.51      3.15 o 
  20   0   1     1078.06     1110.80     20.01 o 
  22   0   1       54.99       64.61      3.20 o 
  24   0   1      342.82      307.71      8.40 o 
  26   0   1      291.66      327.34     10.12 o 
  28   0   1      156.52      141.21      5.25 o 
  30   0   1      145.50      134.55      4.70 o 
  32   0   1       32.04       29.20      1.94 o 
   0   1   1     4435.14     3084.32     33.48 o 
   1   1   1       14.16       11.58      0.89 o 
   2   1   1     7753.16     7880.35     81.66 o 
   3   1   1    13588.46    12534.57    194.89 o 
   4   1   1     5763.81     6011.91     63.47 o 
   5   1   1    26208.40    22825.62    318.11 o 
   6   1   1      779.19      824.94     11.76 o 
   7   1   1     6317.24     6359.71     68.09 o 
   8   1   1     2166.84     2345.24     28.13 o 
   9   1   1      730.14      743.26     11.85 o 
  10   1   1     1278.87     1282.93     18.04 o 
  11   1   1      950.17      958.04     14.91 o 
  12   1   1      713.01      716.16     12.55 o 
  13   1   1      128.40      121.61      3.93 o 
  14   1   1      150.37      159.77      4.70 o 
  15   1   1      250.87      234.53      7.20 o 
  16   1   1      627.36      657.16     13.21 o 
  17   1   1      247.53      267.81      8.12 o 
  18   1   1      463.38      498.02     11.80 o 
  19   1   1      391.73      393.61     10.60 o 
  20   1   1      122.02      125.21      4.33 o 
  21   1   1      232.80      218.96      6.65 o 
  22   1   1      119.94      116.24      4.38 o 
  23   1   1      155.71      150.58      4.99 o 
  24   1   1      105.70      103.57      4.96 o 
  25   1   1       55.91       51.85      3.59 o 
  26   1   1       32.47       32.27      2.85 o 
  27   1   1      140.16      133.74      5.29 o 
  28   1   1       11.48       13.19      1.99 o 
  29   1   1        1.83        0.00      1.80 o 
  30   1   1      104.89      103.54      4.03 o 
  31   1   1       48.04       49.45      2.67 o 
  32   1   1       10.19       10.01      1.37 o 
   1   2   1      756.76      631.21      9.02 o 
   2   2   1     7605.63     6661.75     69.88 o 
   3   2   1      728.11      787.95     10.88 o 
   4   2   1     3175.73     3283.51     36.43 o 
   5   2   1      780.40      763.96     11.04 o 
   6   2   1     5618.08     5615.80     60.47 o 
   7   2   1     1300.61     1317.20     17.41 o 
   8   2   1      123.48      130.62      3.48 o 
   9   2   1     1006.82     1061.16     15.42 o 
  10   2   1      562.36      546.24     10.08 o 
  11   2   1      209.30      191.99      5.73 o 
  12   2   1     1337.64     1330.94     19.55 o 
  13   2   1      117.21      109.63      3.27 o 
  14   2   1      287.13      293.47      7.94 o 
  15   2   1      787.51      789.50     14.63 o 
  16   2   1      341.98      355.66      9.32 o 
  17   2   1      181.56      194.10      5.73 o 
  18   2   1       52.87       61.02      2.87 o 
  19   2   1      403.80      378.23     10.47 o 
  20   2   1        8.63       10.57      1.64 o 
  21   2   1      313.05      314.67      8.29 o 
  22   2   1      216.88      218.07      6.85 o 
  23   2   1      369.34      352.57     10.67 o 
  24   2   1     1009.51      957.31     19.07 o 
  25   2   1       81.68       91.48      4.49 o 
  26   2   1      455.50      456.79     12.06 o 
  27   2   1       81.63       85.62      4.24 o 
  28   2   1       11.97       10.49      1.92 o 
  29   2   1       16.34       15.01      1.98 o 
  30   2   1       16.39       18.05      1.71 o 
  31   2   1       22.12       22.40      1.94 o 
  32   2   1       27.52       27.64      1.89 o 
   0   3   1     3901.00     2633.33     29.97 o 
   1   3   1      947.44      669.37      9.87 o 
   2   3   1     3802.45     3257.02     36.36 o 
   3   3   1      940.94      814.52     11.61 o 
   4   3   1     1958.73     1856.51     22.54 o 
   5   3   1      326.29      302.97      6.19 o 
   6   3   1      356.25      348.75      6.93 o 
   7   3   1     2415.52     2368.35     28.60 o 
   8   3   1     2650.38     2670.66     32.04 o 
   9   3   1      412.65      436.43      8.68 o 
  10   3   1      217.22      228.29      6.13 o 
  11   3   1      788.89      820.20     13.81 o 
  12   3   1      374.38      376.30      8.73 o 
  13   3   1      329.76      321.62      8.27 o 
  14   3   1       39.58       38.09      2.23 o 
  15   3   1      246.16      234.92      7.39 o 
  16   3   1      436.87      427.67     10.56 o 
  17   3   1       83.69       84.71      3.39 o 
  18   3   1      610.67      557.19     12.92 o 
  19   3   1      278.17      271.56      7.44 o 
  20   3   1      172.84      179.36      6.12 o 
  21   3   1      157.87      158.33      5.09 o 
  22   3   1      682.91      675.01     15.35 o 
  23   3   1       66.80       69.34      4.04 o 
  24   3   1       62.07       58.74      3.65 o 
  25   3   1       23.60       25.26      2.53 o 
  26   3   1       20.56       21.21      2.32 o 
  27   3   1       68.05       66.44      3.59 o 
  28   3   1      165.98      162.04      5.42 o 
  29   3   1       46.66       46.59      2.80 o 
  30   3   1       65.04       51.25      2.89 o 
  31   3   1       86.93       86.34      3.34 o 
   1   4   1     1355.55     1082.86     14.87 o 
   2   4   1     1584.51     1345.97     17.68 o 
   3   4   1      482.09      448.05      8.09 o 
   4   4   1      701.07      650.41     10.52 o 
   5   4   1       85.44       78.73      2.61 o 
   6   4   1      314.01      296.56      6.65 o 
   7   4   1     3420.10     3253.38     38.21 o 
   8   4   1      853.79      902.37     14.21 o 
   9   4   1      263.03      256.54      6.66 o 
  10   4   1      693.66      662.74     12.05 o 
  11   4   1      283.02      304.57      7.80 o 
  12   4   1      197.79      194.99      5.23 o 
  13   4   1      144.31      147.38      4.64 o 
  14   4   1      205.10      187.21      5.45 o 
  15   4   1       72.25       80.04      3.18 o 
  16   4   1      254.17      234.64      6.49 o 
  17   4   1      906.85      817.03     16.24 o 
  18   4   1      109.94      105.69      4.00 o 
  19   4   1      125.97      118.33      4.25 o 
  20   4   1      494.20      466.86     12.23 o 
  21   4   1      267.72      249.94      7.34 o 
  22   4   1      706.58      667.82     15.32 o 
  23   4   1      987.44      907.88     18.41 o 
  24   4   1      165.19      162.32      6.00 o 
  25   4   1       87.72       68.12      3.94 o 
  26   4   1       35.02       40.01      2.95 o 
  27   4   1        3.47        4.29      1.39 o 
  28   4   1       24.27       16.87      2.09 o 
  29   4   1        3.68        7.04      1.27 o 
  30   4   1       21.00       19.77      1.88 o 
  31   4   1       16.66       17.51      1.63 o 
   0   5   1      185.80      138.57      4.36 o 
   1   5   1     1567.07     1342.08     18.37 o 
   2   5   1      430.73      351.59      7.39 o 
   3   5   1     2425.91     2059.78     25.94 o 
   4   5   1     1450.67     1372.36     18.98 o 
   5   5   1     2543.01     2277.42     28.56 o 
   6   5   1     4260.48     3965.20     45.91 o 
   7   5   1      370.73      385.08      8.38 o 
   8   5   1     1789.85     1722.20     23.57 o 
   9   5   1      318.09      293.69      7.56 o 
  10   5   1     1648.81     1601.08     22.98 o 
  11   5   1       32.99       37.67      2.06 o 
  12   5   1       68.24       74.93      2.89 o 
  13   5   1      160.18      169.66      5.19 o 
  14   5   1      410.68      397.87     10.20 o 
  15   5   1      540.97      496.31     11.79 o 
  16   5   1       15.31       15.08      1.86 o 
  17   5   1      301.68      276.18      7.42 o 
  18   5   1      177.95      185.98      6.23 o 
  19   5   1      471.91      437.83     11.88 o 
  20   5   1       57.04       57.78      3.31 o 
  21   5   1       12.65       13.88      1.96 o 
  22   5   1      277.41      247.35      7.35 o 
  23   5   1       18.29       15.18      2.51 o 
  24   5   1      156.83      161.39      5.92 o 
  25   5   1       80.53       78.50      3.91 o 
  26   5   1       78.55       76.70      3.87 o 
  27   5   1       31.18       24.95      2.32 o 
  28   5   1       19.63       16.40      1.88 o 
  29   5   1       96.01       86.40      3.59 o 
  30   5   1       28.36       26.79      2.01 o 
   1   6   1      514.77      425.99      8.89 o 
   2   6   1     2056.53     1940.98     25.54 o 
   3   6   1      777.37      728.31     12.71 o 
   4   6   1      425.51      372.95      8.41 o 
   5   6   1      965.51      942.17     15.28 o 
   6   6   1       22.35       24.02      1.57 o 
   7   6   1      339.27      292.97      7.61 o 
   8   6   1      175.09      180.98      5.00 o 
   9   6   1       69.45       70.64      2.81 o 
  10   6   1      106.38      102.63      3.41 o 
  11   6   1       10.88       13.86      1.51 o 
  12   6   1      576.20      609.42     12.95 o 
  13   6   1      392.25      365.90      9.73 o 
  14   6   1      121.48      107.17      3.84 o 
  15   6   1      150.30      139.42      4.49 o 
  16   6   1      628.13      555.66     13.23 o 
  17   6   1      367.52      350.76     10.38 o 
  18   6   1       36.66       43.10      2.65 o 
  19   6   1      109.01       96.29      4.17 o 
  20   6   1        0.01        2.21      1.36 o 
  21   6   1       48.49       47.89      3.51 o 
  22   6   1       69.38       62.64      3.94 o 
  23   6   1      159.79      161.52      5.78 o 
  24   6   1       34.26       29.23      3.05 o 
  25   6   1      275.88      267.96      7.36 o 
  26   6   1      137.58      141.26      5.05 o 
  27   6   1      190.57      168.24      5.35 o 
  28   6   1       59.95       62.05      2.98 o 
  29   6   1        9.76       10.45      1.57 o 
   0   7   1      318.74      240.08      6.81 o 
   1   7   1     1158.50     1002.25     16.36 o 
   2   7   1       78.48       62.79      2.54 o 
   3   7   1       30.19       30.34      1.82 o 
   4   7   1       94.89       85.54      2.99 o 
   5   7   1      572.96      516.95     10.97 o 
   6   7   1      170.39      169.11      4.92 o 
   7   7   1       39.93       28.29      1.83 o 
   8   7   1      207.31      195.59      5.53 o 
   9   7   1      106.52       98.68      3.42 o 
  10   7   1       80.27       71.50      2.96 o 
  11   7   1       35.52       29.88      2.11 o 
  12   7   1      237.74      222.22      6.42 o 
  13   7   1      323.94      295.44      9.08 o 
  14   7   1       48.99       40.31      2.70 o 
  15   7   1      340.05      341.92     10.12 o 
  16   7   1      785.42      691.57     15.45 o 
  17   7   1        8.76       10.45      1.80 o 
  18   7   1     1253.31     1154.05     21.52 o 
  19   7   1      715.31      628.31     14.86 o 
  20   7   1      114.35      109.06      4.94 o 
  21   7   1      261.85      221.47      6.91 o 
  22   7   1      254.44      229.71      6.98 o 
  23   7   1        8.78        5.22      1.76 o 
  24   7   1        7.89        8.38      1.73 o 
  25   7   1       14.29       16.92      2.00 o 
  26   7   1       61.47       53.32      3.01 o 
  27   7   1       16.85       18.74      1.91 o 
  28   7   1       20.71       19.06      1.77 o 
  29   7   1        0.16        0.36      1.07 o 
   1   8   1      484.52      434.45     10.29 o 
   2   8   1      122.23       97.97      3.33 o 
   3   8   1       11.44        9.69      1.27 o 
   4   8   1       35.59       28.23      1.92 o 
   5   8   1       72.23       77.50      3.03 o 
   6   8   1      553.15      472.71     11.14 o 
   7   8   1       24.36       19.85      1.72 o 
   8   8   1      117.35      110.13      3.81 o 
   9   8   1      126.55      107.69      3.84 o 
  10   8   1       78.37       72.02      3.21 o 
  11   8   1       23.97       24.09      2.15 o 
  12   8   1       57.13       47.07      2.86 o 
  13   8   1      256.71      243.08      7.06 o 
  14   8   1      621.09      579.37     13.86 o 
  15   8   1      146.96      140.72      4.94 o 
  16   8   1      139.85      126.15      4.57 o 
  17   8   1      107.45      104.60      4.80 o 
  18   8   1      131.34      135.27      5.49 o 
  19   8   1       34.39       33.62      2.82 o 
  20   8   1      237.83      220.33      6.89 o 
  21   8   1       35.87       37.91      2.95 o 
  22   8   1       32.94       34.08      2.66 o 
  23   8   1        2.50        0.70      1.75 o 
  24   8   1      107.66      100.91      4.30 o 
  25   8   1       38.62       37.48      2.67 o 
  26   8   1      144.89      137.73      4.45 o 
  27   8   1       49.35       39.14      2.28 o 
   0   9   1      395.49      353.86      9.75 o 
   1   9   1       24.37       18.19      1.91 o 
   2   9   1      632.68      575.50     12.80 o 
   3   9   1      236.25      189.63      5.91 o 
   4   9   1      459.16      442.45     11.16 o 
   5   9   1      708.18      621.24     13.65 o 
   6   9   1      449.46      399.02     10.60 o 
   7   9   1      148.65      139.85      4.55 o 
   8   9   1      109.54       94.73      3.70 o 
   9   9   1        0.58        2.91      1.19 o 
  10   9   1      168.22      152.89      4.85 o 
  11   9   1      746.63      678.43     15.13 o 
  12   9   1      105.47       90.35      3.81 o 
  13   9   1       60.74       54.13      3.17 o 
  14   9   1      160.40      136.78      4.81 o 
  15   9   1      191.60      166.93      6.13 o 
  16   9   1      321.23      282.77      8.00 o 
  17   9   1      101.44       90.04      4.54 o 
  18   9   1      237.84      202.20      6.64 o 
  19   9   1      215.23      188.83      6.25 o 
  20   9   1       15.36       17.04      2.02 o 
  21   9   1       38.19       31.72      2.76 o 
  22   9   1      105.10       92.14      4.16 o 
  23   9   1       32.81       33.11      2.53 o 
  24   9   1       40.60       40.23      2.63 o 
  25   9   1       32.82       34.86      2.14 o 
  26   9   1       13.51       12.82      1.31 o 
   1  10   1      687.91      585.39     13.53 o 
   2  10   1      863.09      740.99     15.62 o 
   3  10   1      161.41      146.79      4.71 o 
   4  10   1       64.42       61.56      3.07 o 
   5  10   1       40.05       28.08      2.23 o 
   6  10   1      144.34      141.79      4.74 o 
   7  10   1      263.96      221.05      6.82 o 
   8  10   1       95.63       75.73      3.57 o 
   9  10   1      150.34      139.49      4.82 o 
  10  10   1      867.38      834.94     17.36 o 
  11  10   1      232.85      208.32      6.74 o 
  12  10   1      183.12      171.78      6.21 o 
  13  10   1      386.06      351.78     10.55 o 
  14  10   1      164.83      150.75      5.69 o 
  15  10   1      153.70      138.91      5.51 o 
  16  10   1        1.29        1.62      1.29 o 
  17  10   1       36.10       26.61      2.82 o 
  18  10   1       47.22       39.39      2.98 o 
  19  10   1       44.60       38.47      2.86 o 
  20  10   1      114.12      105.97      4.38 o 
  21  10   1      123.91      119.79      4.52 o 
  22  10   1       22.90       24.47      2.07 o 
  23  10   1       29.31       30.71      2.17 o 
  24  10   1        0.66        1.25      1.00 o 
   0  11   1      816.75      686.35     15.30 o 
   1  11   1      654.41      564.66     13.70 o 
   2  11   1      206.32      171.93      5.27 o 
   3  11   1      502.29      432.83     11.77 o 
   4  11   1      275.94      245.37      7.26 o 
   5  11   1      143.09      124.76      4.56 o 
   6  11   1       96.26       77.38      4.13 o 
   7  11   1      113.35       94.50      4.53 o 
   8  11   1      172.12      168.23      5.97 o 
   9  11   1      152.53      130.16      5.40 o 
  10  11   1      185.80      189.35      6.58 o 
  11  11   1      751.61      670.64     15.49 o 
  12  11   1      922.09      841.35     17.52 o 
  13  11   1       30.79       29.27      2.83 o 
  14  11   1       19.11       20.66      2.27 o 
  15  11   1      198.03      170.38      5.94 o 
  16  11   1       76.05       68.58      3.73 o 
  17  11   1       14.74       11.62      1.86 o 
  18  11   1       36.93       29.75      2.64 o 
  19  11   1      104.52       96.96      4.08 o 
  20  11   1      106.45      109.87      4.18 o 
  21  11   1       62.59       52.44      2.86 o 
  22  11   1       43.65       44.03      2.40 o 
  23  11   1       14.92       14.05      1.44 o 
   1  12   1      121.21      116.99      4.95 o 
   2  12   1     1096.17      918.22     18.64 o 
   3  12   1       96.82       86.38      4.39 o 
   4  12   1        3.57       -0.54      2.71 o 
   5  12   1      165.54      137.35      5.40 o 
   6  12   1      333.04      282.36      7.86 o 
   7  12   1      310.55      299.82      8.12 o 
   8  12   1      467.99      406.00     11.50 o 
   9  12   1      102.47       91.40      4.52 o 
  10  12   1      197.60      176.26      6.09 o 
  11  12   1       27.35       23.82      2.59 o 
  12  12   1      198.40      179.88      6.09 o 
  13  12   1        9.49       14.67      1.78 o 
  14  12   1       10.87        6.52      1.74 o 
  15  12   1        0.36        0.89      1.30 o 
  16  12   1      170.45      157.24      5.20 o 
  17  12   1       75.79       77.76      3.62 o 
  18  12   1       11.50       12.63      1.69 o 
  19  12   1       12.63       13.22      1.72 o 
  20  12   1        7.19        7.76      1.26 o 
   0  13   1      183.45      161.56      5.77 o 
   1  13   1      104.12       94.94      4.36 o 
   2  13   1       37.71       32.31      2.57 o 
   3  13   1       96.33       82.12      4.23 o 
   4  13   1       12.78       14.13      1.89 o 
   5  13   1       45.92       47.21      3.15 o 
   6  13   1       36.40       47.17      3.00 o 
   7  13   1       35.23       30.22      2.80 o 
   8  13   1      222.45      198.71      6.18 o 
   9  13   1      143.93      131.81      5.01 o 
  10  13   1       14.11       10.45      2.11 o 
  11  13   1        6.29        6.73      1.67 o 
  12  13   1       38.61       34.94      2.47 o 
  13  13   1       78.04       65.16      3.40 o 
  14  13   1       71.73       67.70      3.34 o 
  15  13   1       82.59       73.73      3.33 o 
  16  13   1       34.20       30.91      2.16 o 
  17  13   1        6.84        2.83      1.27 o 
   1  14   1       23.05       23.12      2.37 o 
   2  14   1      134.14      117.64      4.55 o 
   3  14   1       81.08       67.13      3.64 o 
   4  14   1      146.27      125.63      4.72 o 
   5  14   1       20.23       18.23      2.09 o 
   6  14   1       27.29       28.57      2.39 o 
   7  14   1       84.37       66.63      3.30 o 
   8  14   1        5.15        3.63      1.34 o 
   9  14   1      102.62       97.01      3.84 o 
  10  14   1       58.09       54.17      2.92 o 
  11  14   1       48.60       51.71      2.75 o 
  12  14   1        7.97       11.60      1.45 o 
  13  14   1       46.87       39.13      2.33 o 
  14  14   1       26.74       25.81      1.91 o 
   0  15   1       10.13        8.90      1.43 o 
   1  15   1       78.91       79.08      3.31 o 
   2  15   1        3.69        3.19      1.10 o 
   3  15   1       16.40       15.17      1.63 o 
   4  15   1      104.25       97.89      3.66 o 
   5  15   1        8.53        9.18      1.36 o 
   6  15   1        7.33        7.37      1.23 o 
   7  15   1       58.00       57.32      2.68 o 
   8  15   1       11.60       13.17      1.39 o 
   9  15   1       19.26       19.14      1.69 o 
   0   0   2     1596.32     1401.68     19.05 o 
   2   0   2      375.48      453.25      8.77 o 
   4   0   2     3945.56     4765.50     53.94 o 
   6   0   2     2618.79     3126.18     37.95 o 
   8   0   2     2063.72     2400.03     31.04 o 
  10   0   2     3940.69     4212.71     50.26 o 
  12   0   2     2048.51     2396.70     32.38 o 
  14   0   2        9.98       14.18      1.56 o 
  16   0   2      728.15      753.80     15.53 o 
  18   0   2      234.67      243.67      7.12 o 
  20   0   2      919.18      878.53     18.00 o 
  22   0   2      289.84      297.02      8.20 o 
  24   0   2       99.10       92.29      4.40 o 
  26   0   2       82.92       96.07      4.31 o 
  28   0   2        5.97        7.32      1.48 o 
  30   0   2      105.66      105.49      3.63 o 
   1   1   2      505.93      507.99      9.29 o 
   2   1   2      183.08      205.97      5.45 o 
   3   1   2      187.16      208.88      5.60 o 
   4   1   2      744.86      899.63     14.07 o 
   5   1   2     1075.89     1207.23     17.63 o 
   6   1   2     2806.39     3107.21     37.58 o 
   7   1   2     1490.30     1658.02     22.98 o 
   8   1   2      392.93      390.85      9.02 o 
   9   1   2      817.54     1024.60     16.76 o 
  10   1   2       45.52       47.15      2.32 o 
  11   1   2     1521.47     1739.61     25.21 o 
  12   1   2      209.57      231.27      7.28 o 
  13   1   2     3178.30     3232.74     41.59 o 
  14   1   2      359.52      334.19      9.43 o 
  15   1   2      246.22      250.49      6.83 o 
  16   1   2      490.63      494.26     12.17 o 
  17   1   2       90.17       95.23      3.86 o 
  18   1   2      315.75      343.61     10.30 o 
  19   1   2      213.44      205.56      6.71 o 
  20   1   2      915.39      879.00     18.00 o 
  21   1   2      637.83      586.78     14.30 o 
  22   1   2      236.44      206.39      6.79 o 
  23   1   2       79.22       74.59      4.03 o 
  24   1   2       45.33       46.18      3.40 o 
  25   1   2       20.50       26.93      2.51 o 
  26   1   2       71.09       64.69      3.67 o 
  27   1   2       74.27       68.49      3.59 o 
  28   1   2       44.72       38.90      2.63 o 
  29   1   2        8.46        8.79      1.51 o 
  30   1   2       15.42       13.63      1.57 o 
   0   2   2      770.50      473.52      9.08 o 
   1   2   2      393.30      295.89      6.84 o 
   2   2   2      790.83      722.21     12.03 o 
   3   2   2       26.54       34.58      1.72 o 
   4   2   2     1921.34     2013.82     26.01 o 
   5   2   2      406.43      415.70      8.71 o 
   6   2   2     2012.42     2117.60     27.58 o 
   7   2   2      314.78      365.26      8.48 o 
   8   2   2      126.28      121.34      4.10 o 
   9   2   2     2097.01     2342.08     30.88 o 
  10   2   2     1255.22     1314.33     20.44 o 
  11   2   2     1515.18     1600.40     23.87 o 
  12   2   2      181.13      197.30      5.75 o 
  13   2   2      544.51      545.71     12.32 o 
  14   2   2      213.59      211.58      6.24 o 
  15   2   2        8.63        9.85      1.74 o 
  16   2   2      478.99      484.40     12.09 o 
  17   2   2      640.64      607.87     14.03 o 
  18   2   2      169.94      160.20      5.11 o 
  19   2   2       64.71       70.25      3.38 o 
  20   2   2       11.22       10.38      1.68 o 
  21   2   2       26.74       26.02      2.64 o 
  22   2   2      175.67      162.16      5.97 o 
  23   2   2      248.00      245.60      7.36 o 
  24   2   2      223.99      200.29      6.59 o 
  25   2   2      151.35      140.87      5.25 o 
  26   2   2       19.20       13.24      1.88 o 
  27   2   2       81.97       80.92      3.62 o 
  28   2   2       16.87       13.04      1.95 o 
  29   2   2       15.79       18.03      1.73 o 
  30   2   2       42.02       45.49      2.52 o 
   1   3   2      334.85      276.80      6.82 o 
   2   3   2      166.83      160.76      5.07 o 
   3   3   2       88.99       90.42      2.81 o 
   4   3   2      295.43      297.97      7.32 o 
   5   3   2       61.65       56.86      2.29 o 
   6   3   2      962.79     1092.79     17.08 o 
   7   3   2     1461.54     1450.94     21.23 o 
   8   3   2      931.32     1025.09     16.86 o 
   9   3   2      906.53      908.41     15.82 o 
  10   3   2       57.36       50.00      2.49 o 
  11   3   2      230.15      237.23      7.48 o 
  12   3   2      285.39      276.55      8.29 o 
  13   3   2      425.03      422.08     10.80 o 
  14   3   2      800.09      783.65     15.83 o 
  15   3   2       40.79       44.28      2.74 o 
  16   3   2      335.69      324.43      9.81 o 
  17   3   2      267.60      248.58      7.30 o 
  18   3   2       97.37       97.45      4.02 o 
  19   3   2      247.09      244.74      7.36 o 
  20   3   2     1191.25     1212.11     22.24 o 
  21   3   2      546.80      525.53     13.59 o 
  22   3   2      303.92      286.37      8.01 o 
  23   3   2       55.80       58.15      3.60 o 
  24   3   2       18.08       24.19      2.49 o 
  25   3   2       20.57       17.61      2.23 o 
  26   3   2       10.92       12.68      1.81 o 
  27   3   2        4.13        5.60      1.56 o 
  28   3   2       45.41       43.24      2.69 o 
  29   3   2       47.95       50.89      2.60 o 
  30   3   2       30.00       27.92      1.86 o 
   0   4   2       28.25       22.12      1.60 o 
   1   4   2     2701.26     1797.77     24.42 o 
   2   4   2      345.95      298.81      7.46 o 
   3   4   2     1313.70     1226.91     18.52 o 
   4   4   2      760.86      772.79     13.61 o 
   5   4   2      332.68      353.31      8.54 o 
   6   4   2      763.20      802.11     14.27 o 
   7   4   2      925.55      927.02     15.86 o 
   8   4   2      895.82      875.11     15.47 o 
   9   4   2      838.52      843.73     15.43 o 
  10   4   2       48.04       46.72      2.44 o 
  11   4   2      688.68      669.17     13.87 o 
  12   4   2      305.45      265.80      8.26 o 
  13   4   2      435.07      451.14     11.32 o 
  14   4   2      249.10      232.02      6.73 o 
  15   4   2      144.50      126.90      4.44 o 
  16   4   2       56.39       49.65      3.08 o 
  17   4   2      579.02      513.58     13.18 o 
  18   4   2      245.32      234.59      7.25 o 
  19   4   2       30.33       27.47      2.49 o 
  20   4   2      203.92      192.19      6.56 o 
  21   4   2      481.89      450.75     12.31 o 
  22   4   2      108.36       99.71      4.66 o 
  23   4   2       26.54       25.86      2.59 o 
  24   4   2        3.65        4.21      1.85 o 
  25   4   2       46.37       44.98      3.01 o 
  26   4   2       95.88      101.35      4.21 o 
  27   4   2      262.48      244.07      7.66 o 
  28   4   2        2.52        3.58      1.40 o 
  29   4   2       63.36       59.62      2.76 o 
   1   5   2      172.92      161.99      4.66 o 
   2   5   2      471.38      418.64      9.59 o 
   3   5   2      138.56      102.37      3.26 o 
   4   5   2      197.83      218.51      6.76 o 
   5   5   2      693.73      697.98     13.41 o 
   6   5   2      802.58      748.22     14.07 o 
   7   5   2      799.98      774.30     14.57 o 
   8   5   2       84.88       80.08      3.15 o 
   9   5   2      387.96      364.98      9.75 o 
  10   5   2      338.98      324.62      9.24 o 
  11   5   2      694.20      610.82     13.42 o 
  12   5   2      241.10      229.13      6.58 o 
  13   5   2        5.43        4.10      1.41 o 
  14   5   2      172.18      177.12      5.23 o 
  15   5   2       19.22       17.95      2.12 o 
  16   5   2      354.25      343.13     10.57 o 
  17   5   2      840.87      789.34     17.15 o 
  18   5   2     1152.00     1037.51     20.33 o 
  19   5   2      119.11      119.23      5.18 o 
  20   5   2      190.75      167.33      6.18 o 
  21   5   2      160.66      141.85      5.56 o 
  22   5   2        1.34        0.80      1.92 o 
  23   5   2       26.85       26.35      2.69 o 
  24   5   2       10.18        7.87      1.77 o 
  25   5   2       12.77       13.47      1.82 o 
  26   5   2       12.97       16.16      1.86 o 
  27   5   2        2.31        5.16      1.33 o 
  28   5   2      108.33      117.72      3.90 o 
  29   5   2       40.28       35.73      2.05 o 
   0   6   2     4063.24     2922.04     37.65 o 
   1   6   2     1152.75      901.08     15.98 o 
   2   6   2      211.07      159.36      4.90 o 
   3   6   2      509.84      494.57     11.17 o 
   4   6   2        9.67        5.95      1.19 o 
   5   6   2      171.43      149.35      4.87 o 
   6   6   2     2014.98     1859.73     27.15 o 
   7   6   2       33.08       29.92      2.18 o 
   8   6   2       74.39       71.30      3.02 o 
   9   6   2      197.01      179.77      5.76 o 
  10   6   2      341.85      324.17      9.51 o 
  11   6   2       54.17       53.70      2.94 o 
  12   6   2      141.87      124.49      4.38 o 
  13   6   2       68.70       72.25      3.48 o 
  14   6   2      445.10      409.67     11.63 o 
  15   6   2      111.89       98.72      4.10 o 
  16   6   2      121.70      111.44      4.29 o 
  17   6   2       61.55       50.86      3.53 o 
  18   6   2      111.11      101.14      4.87 o 
  19   6   2      227.58      200.80      6.69 o 
  20   6   2      365.07      324.07      8.64 o 
  21   6   2      171.59      170.62      6.09 o 
  22   6   2       90.44       77.75      4.06 o 
  23   6   2      129.53      119.46      4.84 o 
  24   6   2       39.79       39.67      2.73 o 
  25   6   2        6.15        8.81      1.45 o 
  26   6   2       17.56       17.75      1.95 o 
  27   6   2        1.06        2.05      0.95 o 
  28   6   2        1.36        0.59      0.95 o 
   1   7   2       46.21       40.61      2.36 o 
   2   7   2      102.42       81.09      3.24 o 
   3   7   2      335.79      306.10      8.86 o 
   4   7   2      543.58      490.91     11.68 o 
   5   7   2      106.10      105.93      3.82 o 
   6   7   2       24.85       21.89      2.04 o 
   7   7   2      364.79      300.68      9.09 o 
   8   7   2      493.98      442.33     11.44 o 
   9   7   2      393.47      354.80     10.16 o 
  10   7   2      287.34      260.97      7.37 o 
  11   7   2      315.79      292.62      7.96 o 
  12   7   2      414.57      377.73     10.90 o 
  13   7   2      327.04      277.26      7.86 o 
  14   7   2      171.16      166.19      5.27 o 
  15   7   2       25.37       24.55      2.21 o 
  16   7   2      147.51      130.73      5.55 o 
  17   7   2       81.62       72.47      4.09 o 
  18   7   2       69.92       66.62      3.79 o 
  19   7   2       40.50       45.93      3.31 o 
  20   7   2       93.32       84.03      4.33 o 
  21   7   2       75.87       57.61      3.48 o 
  22   7   2       39.51       40.06      2.85 o 
  23   7   2       23.80       21.63      2.32 o 
  24   7   2       58.22       53.46      3.09 o 
  25   7   2       33.53       28.41      2.19 o 
  26   7   2        5.91        6.12      1.28 o 
  27   7   2        2.70        1.93      0.94 o 
   0   8   2      371.09      297.95      9.11 o 
   1   8   2      129.86       97.84      3.73 o 
   2   8   2      198.67      142.85      4.46 o 
   3   8   2      269.11      241.21      6.78 o 
   4   8   2      642.05      594.07     13.56 o 
   5   8   2      217.51      192.30      6.21 o 
   6   8   2      705.02      607.57     13.95 o 
   7   8   2        5.94        7.95      1.58 o 
   8   8   2      269.15      232.66      7.05 o 
   9   8   2      158.44      144.20      4.74 o 
  10   8   2       31.73       37.35      2.56 o 
  11   8   2       83.76       72.00      3.34 o 
  12   8   2       80.91       62.71      3.35 o 
  13   8   2       26.85       28.58      2.95 o 
  14   8   2      390.91      318.10      8.64 o 
  15   8   2       53.62       40.53      3.41 o 
  16   8   2      511.78      430.86     12.25 o 
  17   8   2      313.87      276.35      7.89 o 
  18   8   2      158.70      141.10      5.56 o 
  19   8   2       48.65       41.18      3.04 o 
  20   8   2       11.50        8.98      2.04 o 
  21   8   2       17.89       14.94      2.06 o 
  22   8   2       43.29       43.73      2.79 o 
  23   8   2       81.60       66.76      3.35 o 
  24   8   2        3.49        3.43      1.19 o 
  25   8   2       43.76       44.08      2.37 o 
   1   9   2       72.50       54.18      2.95 o 
   2   9   2       87.84       68.74      3.29 o 
   3   9   2      124.30      108.26      4.12 o 
   4   9   2      321.03      276.68      7.70 o 
   5   9   2       94.28       83.45      3.61 o 
   6   9   2       69.24       56.38      3.05 o 
   7   9   2       97.19       79.37      3.65 o 
   8   9   2      229.80      195.25      6.54 o 
   9   9   2      360.07      298.75      8.21 o 
  10   9   2      350.57      300.28      8.32 o 
  11   9   2        5.61        4.90      1.87 o 
  12   9   2       64.18       57.52      3.65 o 
  13   9   2      215.17      199.96      6.79 o 
  14   9   2       85.62       80.21      4.17 o 
  15   9   2       11.86       10.02      2.27 o 
  16   9   2      204.04      192.04      6.47 o 
  17   9   2      235.43      208.30      6.67 o 
  18   9   2       66.21       69.64      3.79 o 
  19   9   2      138.22      119.84      4.90 o 
  20   9   2      135.68      124.57      4.68 o 
  21   9   2       37.49       40.49      2.67 o 
  22   9   2        8.98        7.15      1.42 o 
  23   9   2       45.59       44.41      2.46 o 
  24   9   2       19.08       21.23      1.62 o 
   0  10   2      985.35      793.13     16.97 o 
   1  10   2      150.46      113.44      4.31 o 
   2  10   2      204.16      166.44      5.28 o 
   3  10   2      135.98      108.81      4.22 o 
   4  10   2      375.89      305.52      8.29 o 
   5  10   2      174.28      147.05      5.81 o 
   6  10   2       93.26       72.88      4.07 o 
   7  10   2       19.57       20.34      2.39 o 
   8  10   2      673.83      575.67     14.17 o 
   9  10   2       42.42       36.11      3.07 o 
  10  10   2      106.18       89.42      4.43 o 
  11  10   2      178.08      144.77      5.66 o 
  12  10   2       12.04        5.51      2.06 o 
  13  10   2      158.55      125.96      5.23 o 
  14  10   2      230.57      217.39      6.77 o 
  15  10   2       65.74       64.93      3.78 o 
  16  10   2      198.25      190.15      6.34 o 
  17  10   2      102.61       92.95      4.26 o 
  18  10   2      272.44      250.04      6.86 o 
  19  10   2      100.94       90.04      3.87 o 
  20  10   2       13.62       12.03      1.82 o 
  21  10   2        0.45        0.87      1.08 o 
  22  10   2       75.56       75.19      3.08 o 
   1  11   2      175.50      145.12      5.68 o 
   2  11   2      657.97      561.29     13.91 o 
   3  11   2        7.36        5.16      1.54 o 
   4  11   2       69.66       63.67      3.90 o 
   5  11   2      119.63      105.80      4.84 o 
   6  11   2      372.51      363.95     10.89 o 
   7  11   2      596.96      511.45     13.13 o 
   8  11   2       33.84       33.65      2.79 o 
   9  11   2      242.96      217.12      6.69 o 
  10  11   2       73.43       62.28      3.74 o 
  11  11   2      143.08      119.43      4.91 o 
  12  11   2      114.94      101.34      4.42 o 
  13  11   2       51.78       44.39      3.17 o 
  14  11   2      166.81      153.73      5.45 o 
  15  11   2       73.50       68.48      3.65 o 
  16  11   2       93.78       92.35      4.02 o 
  17  11   2       32.12       31.35      2.58 o 
  18  11   2       75.38       68.72      3.25 o 
  19  11   2       93.01       81.54      3.32 o 
  20  11   2       19.22       19.40      1.70 o 
   0  12   2       50.99       44.14      3.21 o 
   1  12   2       55.68       44.63      3.22 o 
   2  12   2      108.09       88.53      4.37 o 
   3  12   2       94.06       82.12      4.17 o 
   4  12   2      451.53      346.22     10.33 o 
   5  12   2       91.32       69.72      3.78 o 
   6  12   2      170.90      158.06      5.71 o 
   7  12   2       91.24       74.68      3.85 o 
   8  12   2       98.80       94.30      4.33 o 
   9  12   2        9.52        9.29      1.87 o 
  10  12   2       86.72       76.91      3.82 o 
  11  12   2       15.30       20.77      2.06 o 
  12  12   2       61.88       54.79      3.22 o 
  13  12   2       16.56       14.32      1.92 o 
  14  12   2       50.52       40.91      2.70 o 
  15  12   2       36.98       38.14      2.49 o 
  16  12   2      125.94      131.83      4.34 o 
  17  12   2       19.02       17.47      1.83 o 
  18  12   2       50.48       45.78      2.34 o 
   1  13   2      129.93      106.87      4.47 o 
   2  13   2       12.13        8.65      1.77 o 
   3  13   2       37.49       31.16      2.48 o 
   4  13   2       84.93       79.33      3.85 o 
   5  13   2      142.00      120.32      4.60 o 
   6  13   2       12.97       12.93      1.66 o 
   7  13   2      114.78      100.35      4.16 o 
   8  13   2       18.12       18.49      2.00 o 
   9  13   2      109.24       93.06      3.82 o 
  10  13   2        1.42        0.94      1.59 o 
  11  13   2      162.65      132.11      4.50 o 
  12  13   2        1.54        0.67      1.52 o 
  13  13   2        4.94        4.25      1.24 o 
  14  13   2      111.33      112.11      3.74 o 
   0  14   2       17.83       16.34      1.88 o 
   1  14   2       56.95       57.14      2.94 o 
   2  14   2       56.09       53.00      2.83 o 
   3  14   2       75.95       72.23      3.29 o 
   4  14   2      142.52      133.90      4.45 o 
   5  14   2        1.03        2.13      1.00 o 
   6  14   2       78.71       74.38      3.21 o 
   7  14   2        2.34        1.67      1.08 o 
   8  14   2       94.84      100.32      3.51 o 
   9  14   2       71.26       66.50      2.97 o 
  10  14   2        1.20        0.52      1.34 o 
   2   0   3     1958.17     2441.86     33.36 o 
   4   0   3       39.58       44.62      2.52 o 
   6   0   3      174.90      187.99      6.08 o 
   8   0   3       85.69       88.13      3.71 o 
  10   0   3      334.57      395.14     11.19 o 
  12   0   3       83.24       81.90      3.73 o 
  14   0   3      460.19      550.04     13.91 o 
  16   0   3      450.16      425.64     12.36 o 
  18   0   3     1052.93     1059.04     20.81 o 
  20   0   3      102.59      101.46      4.92 o 
  22   0   3       25.52       27.62      2.57 o 
  24   0   3       31.97       38.03      2.88 o 
  26   0   3      125.79      130.53      4.41 o 
   0   1   3      339.18      363.78      9.66 o 
   1   1   3     1592.69     1685.79     25.35 o 
   2   1   3      260.06      297.65      8.61 o 
   3   1   3      150.11      160.14      5.31 o 
   4   1   3      798.27      846.15     16.13 o 
   5   1   3       21.04       25.01      2.00 o 
   6   1   3        3.55        2.68      1.24 o 
   7   1   3      533.10      561.78     13.15 o 
   8   1   3      108.72      110.57      4.05 o 
   9   1   3      184.23      186.33      6.18 o 
  10   1   3      347.71      375.24     10.87 o 
  11   1   3       70.27       76.90      3.66 o 
  12   1   3      420.96      433.13     12.05 o 
  13   1   3      868.69      940.65     19.17 o 
  14   1   3      318.00      357.44     11.04 o 
  15   1   3      496.11      507.55     13.49 o 
  16   1   3      595.76      636.64     15.30 o 
  17   1   3       18.19       23.54      2.83 o 
  18   1   3      856.22      863.73     18.40 o 
  19   1   3      148.96      155.01      6.07 o 
  20   1   3      174.45      162.94      6.13 o 
  21   1   3        4.85        0.27      2.32 o 
  22   1   3      103.64      102.54      4.79 o 
  23   1   3       13.14       14.61      1.94 o 
  24   1   3      159.72      158.97      5.36 o 
  25   1   3       55.72       54.04      3.11 o 
  26   1   3       41.64       43.03      2.62 o 
  27   1   3       84.67       87.75      3.38 o 
   1   2   3      506.97      613.20     13.11 o 
   2   2   3      104.61      138.37      4.28 o 
   3   2   3       53.92       66.35      2.91 o 
   4   2   3      149.81      167.59      5.38 o 
   5   2   3      412.94      507.09     11.97 o 
   6   2   3       64.42       66.33      3.19 o 
   7   2   3       40.71       37.51      2.55 o 
   8   2   3      187.87      186.04      6.02 o 
   9   2   3      231.28      237.12      7.09 o 
  10   2   3       98.67      103.59      4.03 o 
  11   2   3       26.25       28.60      2.48 o 
  12   2   3      137.22      134.13      4.74 o 
  13   2   3      509.16      572.22     14.29 o 
  14   2   3     1312.77     1253.36     23.04 o 
  15   2   3       11.05       12.72      2.10 o 
  16   2   3      418.21      441.18     12.59 o 
  17   2   3      142.81      130.21      5.62 o 
  18   2   3      253.16      243.11      7.58 o 
  19   2   3       73.77       83.24      4.49 o 
  20   2   3      247.22      252.24      7.61 o 
  21   2   3       11.54       13.18      2.11 o 
  22   2   3       70.27       69.19      3.70 o 
  23   2   3       30.66       26.15      2.55 o 
  24   2   3       85.38       83.23      3.91 o 
  25   2   3       75.39       79.50      3.69 o 
  26   2   3       55.53       62.24      2.94 o 
  27   2   3       45.92       42.89      2.52 o 
   0   3   3       59.13       60.34      2.86 o 
   1   3   3      121.47      124.07      4.10 o 
   2   3   3      111.05      110.73      3.86 o 
   3   3   3       56.03       57.67      2.86 o 
   4   3   3      354.57      384.42     10.23 o 
   5   3   3      174.74      164.33      4.83 o 
   6   3   3      113.35      111.95      4.00 o 
   7   3   3       34.32       34.27      2.44 o 
   8   3   3      260.76      276.41      7.62 o 
   9   3   3      135.48      141.31      4.73 o 
  10   3   3      526.88      503.79     12.87 o 
  11   3   3       13.07       13.70      2.02 o 
  12   3   3      563.33      512.86     13.36 o 
  13   3   3      472.16      487.90     13.16 o 
  14   3   3      465.37      447.09     12.66 o 
  15   3   3      113.86      115.04      4.58 o 
  16   3   3      407.11      406.03     12.11 o 
  17   3   3       74.43       69.64      4.24 o 
  18   3   3      165.15      165.71      6.23 o 
  19   3   3      521.06      487.24     13.09 o 
  20   3   3       49.97       49.18      3.47 o 
  21   3   3        3.81        1.05      2.61 o 
  22   3   3      427.98      395.24     11.12 o 
  23   3   3        8.30        8.00      1.84 o 
  24   3   3       59.76       51.02      3.01 o 
  25   3   3       53.56       47.72      2.79 o 
  26   3   3      164.83      149.12      4.54 o 
  27   3   3       41.08       38.48      2.12 o 
   1   4   3      173.54      162.00      4.81 o 
   2   4   3      755.42      822.23     16.28 o 
   3   4   3      172.10      180.54      5.87 o 
   4   4   3       61.36       54.94      2.87 o 
   5   4   3      369.54      360.86     10.33 o 
   6   4   3       29.05       37.08      2.36 o 
   7   4   3      230.58      238.28      6.89 o 
   8   4   3       30.22       31.45      2.22 o 
   9   4   3      123.37      138.61      4.72 o 
  10   4   3       64.73       64.41      3.36 o 
  11   4   3      118.34      125.03      4.69 o 
  12   4   3      941.73      949.77     19.37 o 
  13   4   3     1275.96     1183.97     22.30 o 
  14   4   3      179.10      173.33      5.63 o 
  15   4   3      492.57      464.47     13.04 o 
  16   4   3       49.92       39.87      3.41 o 
  17   4   3       15.51       15.05      2.34 o 
  18   4   3      203.87      184.68      6.49 o 
  19   4   3      157.55      167.82      6.13 o 
  20   4   3       15.71       17.50      2.19 o 
  21   4   3       60.88       56.61      3.51 o 
  22   4   3        8.86        9.01      1.81 o 
  23   4   3      101.48      101.19      4.28 o 
  24   4   3      109.66      100.12      3.97 o 
  25   4   3       62.91       62.19      2.98 o 
  26   4   3        2.04        2.89      1.30 o 
   0   5   3       93.15       77.62      3.48 o 
   1   5   3       88.87       69.85      3.35 o 
   2   5   3      698.57      582.72     13.48 o 
   3   5   3      778.99      766.97     16.01 o 
   4   5   3      355.19      381.83     10.77 o 
   5   5   3      464.82      434.52     11.57 o 
   6   5   3      298.99      346.77     10.25 o 
   7   5   3      133.29      136.26      4.58 o 
   8   5   3       13.27       14.18      1.89 o 
   9   5   3      115.92      115.69      4.50 o 
  10   5   3      264.99      261.99      7.69 o 
  11   5   3      273.09      260.62      7.82 o 
  12   5   3      846.42      818.73     17.70 o 
  13   5   3       39.11       39.45      3.47 o 
  14   5   3       46.27       44.92      3.38 o 
  15   5   3        7.12        7.34      1.89 o 
  16   5   3      156.56      148.42      5.90 o 
  17   5   3       20.85       18.41      2.31 o 
  18   5   3      177.54      174.83      6.31 o 
  19   5   3      158.37      143.36      5.58 o 
  20   5   3       63.11       58.96      3.53 o 
  21   5   3       17.72       20.77      2.09 o 
  22   5   3       65.07       60.16      3.15 o 
  23   5   3       40.95       35.07      2.52 o 
  24   5   3        5.16       10.33      1.59 o 
  25   5   3      141.94      124.79      4.01 o 
   1   6   3      448.46      402.40     11.19 o 
   2   6   3      354.46      325.58     10.08 o 
   3   6   3      182.24      161.59      5.11 o 
   4   6   3      374.74      340.08     10.35 o 
   5   6   3      671.65      608.44     14.29 o 
   6   6   3      712.42      642.93     14.92 o 
   7   6   3       63.24       68.66      3.52 o 
   8   6   3      726.38      652.00     15.31 o 
   9   6   3       58.55       57.14      3.18 o 
  10   6   3      708.11      655.80     15.52 o 
  11   6   3      129.00      115.52      5.35 o 
  12   6   3       59.36       58.86      3.76 o 
  13   6   3       35.71       32.86      2.89 o 
  14   6   3      118.04      113.49      5.14 o 
  15   6   3      142.54      128.61      5.48 o 
  16   6   3      200.74      166.33      6.18 o 
  17   6   3      215.91      200.23      6.64 o 
  18   6   3        0.91        2.29      1.57 o 
  19   6   3        4.34        5.00      1.69 o 
  20   6   3       15.27       10.76      1.89 o 
  21   6   3       18.97       15.94      1.85 o 
  22   6   3       35.63       33.51      2.51 o 
  23   6   3        8.70        9.53      1.51 o 
  24   6   3        1.25        1.28      0.97 o 
   0   7   3     1032.57      825.13     17.32 o 
   1   7   3       76.56       60.98      3.26 o 
   2   7   3      207.00      160.94      5.18 o 
   3   7   3        8.32        9.03      1.21 o 
   4   7   3      136.94      128.11      4.63 o 
   5   7   3      153.58      141.69      4.86 o 
   6   7   3      208.25      194.61      6.59 o 
   7   7   3        7.18        6.91      1.67 o 
   8   7   3      367.92      343.00     10.71 o 
   9   7   3      671.25      602.79     14.81 o 
  10   7   3      300.99      257.78      7.75 o 
  11   7   3       84.97       88.91      4.42 o 
  12   7   3       67.87       57.42      3.60 o 
  13   7   3      106.06       91.75      4.63 o 
  14   7   3      194.34      158.88      5.97 o 
  15   7   3       30.24       24.18      2.49 o 
  16   7   3       28.64       26.96      2.56 o 
  17   7   3        8.24       11.73      1.66 o 
  18   7   3        9.57       11.08      2.05 o 
  19   7   3       37.51       40.12      2.89 o 
  20   7   3       64.97       49.61      3.03 o 
  21   7   3       47.84       39.14      2.68 o 
  22   7   3      112.78       97.18      3.79 o 
  23   7   3        4.53        3.44      1.29 o 
   1   8   3        5.39        3.54      1.89 o 
   2   8   3      119.30      112.05      4.86 o 
   3   8   3      298.86      246.46      7.55 o 
   4   8   3      768.33      670.14     15.51 o 
   5   8   3      119.80      117.45      5.35 o 
   6   8   3      187.24      184.84      6.41 o 
   7   8   3      264.77      236.08      7.34 o 
   8   8   3      533.08      481.24     12.94 o 
   9   8   3      232.49      209.25      6.94 o 
  10   8   3      367.35      309.93      8.42 o 
  11   8   3       21.35       17.62      2.46 o 
  12   8   3      348.99      291.37      8.15 o 
  13   8   3       38.74       38.41      3.05 o 
  14   8   3       45.14       42.84      3.08 o 
  15   8   3       54.81       54.12      3.35 o 
  16   8   3       83.43       75.18      3.95 o 
  17   8   3       22.85       19.52      2.32 o 
  18   8   3        2.42        4.46      1.37 o 
  19   8   3       53.02       42.68      2.70 o 
  20   8   3       66.53       65.17      3.19 o 
  21   8   3       90.30       79.90      3.33 o 
  22   8   3       26.51       32.36      2.05 o 
   0   9   3      315.19      262.12      7.65 o 
   1   9   3      138.98      109.74      4.99 o 
   2   9   3      138.05      111.39      5.01 o 
   3   9   3       59.30       46.47      3.55 o 
   4   9   3       66.67       61.11      3.69 o 
   5   9   3      277.28      247.64      7.51 o 
   6   9   3       61.87       54.04      3.54 o 
   7   9   3      263.41      261.93      7.64 o 
   8   9   3       78.86       61.37      3.66 o 
   9   9   3      112.72       89.28      4.53 o 
  10   9   3      177.85      148.78      5.62 o 
  11   9   3        2.45        1.32      1.92 o 
  12   9   3      105.83       94.43      4.43 o 
  13   9   3       25.98       22.16      2.36 o 
  14   9   3       11.57       10.27      1.83 o 
  15   9   3       56.46       45.86      3.13 o 
  16   9   3       14.50       13.34      1.85 o 
  17   9   3      172.37      153.14      5.12 o 
  18   9   3       10.03        8.18      1.57 o 
  19   9   3       20.32       17.59      1.74 o 
  20   9   3       14.97       11.09      1.65 o 
   1  10   3       20.08       16.58      2.38 o 
   2  10   3      133.57      101.78      4.77 o 
   3  10   3      184.74      154.12      5.74 o 
   4  10   3       69.16       60.54      3.70 o 
   5  10   3       19.81       15.43      2.30 o 
   6  10   3       63.35       52.66      3.51 o 
   7  10   3      181.14      153.76      5.54 o 
   8  10   3       86.46       88.65      4.30 o 
   9  10   3      329.67      296.90      7.88 o 
  10  10   3       62.86       58.25      3.53 o 
  11  10   3      142.92      139.20      5.06 o 
  12  10   3      213.73      194.59      6.04 o 
  13  10   3        3.59        3.90      1.25 o 
  14  10   3        7.19        7.53      1.58 o 
  15  10   3       52.54       50.06      2.96 o 
  16  10   3        4.28        3.03      1.22 o 
  17  10   3       50.70       42.07      2.64 o 
  18  10   3       26.52       20.95      1.86 o 
   0  11   3      106.92       93.70      4.34 o 
   1  11   3       38.88       29.36      2.68 o 
   2  11   3       21.59       21.70      2.45 o 
   3  11   3      102.24       80.18      4.01 o 
   4  11   3      153.44      137.86      5.08 o 
   5  11   3      118.84      111.01      4.59 o 
   6  11   3       97.21       72.16      3.76 o 
   7  11   3        5.11        7.09      1.52 o 
   8  11   3       49.27       38.05      2.77 o 
   9  11   3       16.32       16.38      1.86 o 
  10  11   3        9.82        6.58      1.46 o 
  11  11   3       63.54       48.36      2.90 o 
  12  11   3        7.72        5.34      1.59 o 
  13  11   3       33.60       37.00      2.40 o 
  14  11   3      150.17      138.96      4.50 o 
  15  11   3      143.65      120.81      4.17 o 
   1  12   3       15.28       15.21      1.82 o 
   2  12   3       26.88       24.84      2.27 o 
   3  12   3       13.54       12.03      1.64 o 
   4  12   3        8.25        5.66      1.30 o 
   5  12   3       40.82       33.29      2.43 o 
   6  12   3       35.58       27.91      2.48 o 
   7  12   3       26.71       21.31      2.04 o 
   8  12   3       74.60       62.77      3.16 o 
   9  12   3       77.28       63.22      3.13 o 
  10  12   3       27.45       27.75      1.93 o 
  11  12   3       21.29       17.82      1.72 o 
  12  12   3       71.24       57.45      2.74 o 
   0  13   3      335.17      295.36      7.75 o 
   1  13   3        8.84        5.12      1.36 o 
   2  13   3       68.63       63.48      3.06 o 
   3  13   3       20.31       15.03      1.77 o 
   4  13   3       38.45       39.03      2.12 o 
   5  13   3        3.78        4.79      1.18 o 
   6  13   3       40.15       45.85      2.34 o 
   0   0   4       39.97       42.29      3.08 o 
   2   0   4      494.00      545.48     13.93 o 
   4   0   4      165.35      176.80      5.66 o 
   6   0   4      109.71      113.35      5.36 o 
   8   0   4      172.77      170.08      6.58 o 
  10   0   4      318.91      324.33      9.26 o 
  12   0   4      142.86      167.61      6.42 o 
  14   0   4       15.73       15.39      2.28 o 
  16   0   4      120.29      120.80      5.07 o 
  18   0   4      283.66      287.19      9.07 o 
  20   0   4      178.22      165.46      5.32 o 
  22   0   4      190.75      174.55      5.06 o 
   1   1   4       10.13       12.40      1.98 o 
   2   1   4      225.04      249.94      7.60 o 
   3   1   4       73.23       76.41      3.83 o 
   4   1   4       82.15       89.47      4.05 o 
   5   1   4      267.59      292.84      8.57 o 
   6   1   4       48.89       51.67      3.79 o 
   7   1   4       16.00       13.54      2.71 o 
   8   1   4       49.79       48.97      3.64 o 
   9   1   4       31.86       28.05      3.27 o 
  10   1   4      227.27      218.02      7.37 o 
  11   1   4      153.67      120.79      5.57 o 
  12   1   4       61.87       54.64      4.17 o 
  13   1   4       11.99        9.94      2.35 o 
  14   1   4       46.92       49.91      3.60 o 
  15   1   4        1.64        6.12      1.73 o 
  16   1   4      150.16      136.72      5.51 o 
  17   1   4       22.79       19.59      2.58 o 
  18   1   4      158.35      163.35      5.61 o 
  19   1   4      102.04      101.64      4.27 o 
  20   1   4      167.19      172.76      5.55 o 
  21   1   4      136.22      126.71      4.37 o 
  22   1   4        2.10        5.99      1.43 o 
   0   2   4     1084.40     1093.53     21.16 o 
   1   2   4       67.18       73.52      3.82 o 
   2   2   4       81.89       75.01      3.86 o 
   3   2   4       99.04       97.33      4.19 o 
   4   2   4       85.49       95.09      4.79 o 
   5   2   4      144.86      163.65      6.23 o 
   6   2   4       41.33       37.23      3.19 o 
   7   2   4       66.00       59.44      3.94 o 
   8   2   4       89.32       94.26      4.96 o 
   9   2   4      172.89      165.18      6.45 o 
  10   2   4       19.10       23.03      2.80 o 
  11   2   4       55.80       55.88      3.92 o 
  12   2   4       20.58       18.98      2.77 o 
  13   2   4       28.66       26.96      3.22 o 
  14   2   4       84.91       96.16      4.81 o 
  15   2   4      273.48      270.66      7.95 o 
  16   2   4      139.15      137.94      5.40 o 
  17   2   4       64.63       59.56      3.67 o 
  18   2   4       17.23       16.14      2.15 o 
  19   2   4       94.33       93.90      4.07 o 
  20   2   4       18.23       17.87      2.02 o 
  21   2   4      109.87      100.95      3.96 o 
  22   2   4       68.37       65.12      3.11 o 
   1   3   4       50.97       62.28      3.82 o 
   2   3   4       23.99       17.92      2.72 o 
   3   3   4       51.44       44.72      3.55 o 
   4   3   4      228.12      247.28      7.70 o 
   5   3   4        5.72        6.11      2.22 o 
   6   3   4      618.50      665.58     15.97 o 
   7   3   4      164.31      167.75      6.43 o 
   8   3   4      290.62      297.00      8.56 o 
   9   3   4       78.39       89.93      4.88 o 
  10   3   4      628.40      608.81     15.38 o 
  11   3   4      137.70      119.35      5.45 o 
  12   3   4       88.74       89.82      4.66 o 
  13   3   4       71.39       57.32      3.93 o 
  14   3   4      498.59      493.92     13.18 o 
  15   3   4       33.59       26.22      2.74 o 
  16   3   4      167.16      142.35      5.62 o 
  17   3   4       78.73       63.14      3.70 o 
  18   3   4       10.74        9.75      2.14 o 
  19   3   4      229.98      221.78      6.31 o 
  20   3   4      188.61      186.79      5.53 o 
  21   3   4       28.38       18.29      1.91 o 
  22   3   4        0.32        0.40      1.30 o 
   0   4   4     1278.89     1020.14     20.58 o 
   1   4   4      339.92      309.00      8.65 o 
   2   4   4      331.69      307.29      8.59 o 
   3   4   4      316.48      311.26      8.71 o 
   4   4   4      117.00      107.36      5.13 o 
   5   4   4       99.53       93.19      4.88 o 
   6   4   4      271.98      280.15      8.29 o 
   7   4   4      598.73      630.26     15.35 o 
   8   4   4       73.27       79.80      4.65 o 
   9   4   4      106.39      109.39      5.09 o 
  10   4   4      127.16      119.84      5.38 o 
  11   4   4       40.81       31.37      2.95 o 
  12   4   4      263.13      260.40      7.88 o 
  13   4   4      357.83      372.01     11.23 o 
  14   4   4      142.77      138.64      5.54 o 
  15   4   4       25.93       23.61      2.77 o 
  16   4   4       40.69       37.61      3.01 o 
  17   4   4       72.42       72.99      3.94 o 
  18   4   4        1.18       -0.62      1.73 o 
  19   4   4       11.02       10.63      1.74 o 
  20   4   4       24.29       23.24      2.13 o 
  21   4   4       19.83       18.36      1.86 o 
   1   5   4      419.41      441.12     12.65 o 
   2   5   4      317.34      312.17      8.55 o 
   3   5   4       92.64       90.79      4.52 o 
   4   5   4      175.19      169.60      6.20 o 
   5   5   4      135.97      140.52      5.63 o 
   6   5   4      217.58      215.42      7.06 o 
   7   5   4      321.81      337.15      9.14 o 
   8   5   4      138.72      123.18      5.36 o 
   9   5   4      174.41      185.84      6.52 o 
  10   5   4       58.50       56.26      3.75 o 
  11   5   4       40.27       34.79      3.03 o 
  12   5   4      104.38      100.87      4.93 o 
  13   5   4      181.84      155.12      5.78 o 
  14   5   4       18.92       18.87      2.32 o 
  15   5   4       64.66       54.24      3.58 o 
  16   5   4        1.02        1.96      1.44 o 
  17   5   4       57.89       52.07      3.09 o 
  18   5   4       91.75       81.13      3.74 o 
  19   5   4       13.72       14.53      1.55 o 
  20   5   4        7.95        6.87      1.46 o 
   0   6   4     1778.35     1484.66     25.80 o 
   1   6   4      183.34      177.76      6.48 o 
   2   6   4      202.36      187.97      6.60 o 
   3   6   4       84.67       80.44      4.33 o 
   4   6   4      400.82      442.38     12.52 o 
   5   6   4       67.09       63.97      3.82 o 
   6   6   4      174.45      178.31      6.31 o 
   7   6   4      181.76      192.75      6.53 o 
   8   6   4       40.91       37.78      3.39 o 
   9   6   4       93.62       96.95      4.57 o 
  10   6   4      136.35      117.94      5.14 o 
  11   6   4       30.68       30.57      2.77 o 
  12   6   4       84.03       68.78      3.71 o 
  13   6   4      148.97      137.12      5.28 o 
  14   6   4       18.32       18.38      2.33 o 
  15   6   4       43.89       40.95      2.73 o 
  16   6   4       29.81       31.36      2.35 o 
  17   6   4       24.30       19.65      2.22 o 
  18   6   4       55.21       50.07      2.77 o 
  19   6   4       89.56       72.94      3.29 o 
   1   7   4      245.31      238.20      7.35 o 
   2   7   4      242.09      225.63      7.18 o 
   3   7   4      331.94      336.66     10.53 o 
   4   7   4        3.66        2.17      1.77 o 
   5   7   4       36.15       33.86      2.88 o 
   6   7   4       21.50       17.58      2.64 o 
   7   7   4       11.59       14.05      2.21 o 
   8   7   4      154.74      145.80      5.48 o 
   9   7   4       64.51       67.13      3.70 o 
  10   7   4        5.41        5.62      1.80 o 
  11   7   4      166.36      144.38      5.30 o 
  12   7   4       25.19       19.71      2.34 o 
  13   7   4      112.81      109.28      4.41 o 
  14   7   4      175.62      146.97      5.03 o 
  15   7   4       13.56       13.52      1.64 o 
  16   7   4      102.43       87.98      3.79 o 
  17   7   4       23.57       23.29      2.06 o 
   0   8   4      145.78      121.64      5.14 o 
   1   8   4       86.85       70.63      4.01 o 
   2   8   4       11.97       13.16      1.94 o 
   3   8   4       88.96       72.98      3.95 o 
   4   8   4       78.00       70.22      3.93 o 
   5   8   4        6.82        4.44      2.19 o 
   6   8   4      356.25      325.48      9.94 o 
   7   8   4       24.02       19.45      2.46 o 
   8   8   4        8.58        7.16      1.78 o 
   9   8   4       27.58       28.45      2.51 o 
  10   8   4       50.59       57.68      3.36 o 
  11   8   4       61.27       55.39      3.17 o 
  12   8   4       38.91       30.15      2.60 o 
  13   8   4       20.27       17.22      1.96 o 
  14   8   4      264.90      196.29      5.61 o 
  15   8   4       67.86       62.35      3.20 o 
   1   9   4       85.87       79.60      3.90 o 
   2   9   4       49.20       42.07      2.87 o 
   3   9   4       38.35       34.74      2.81 o 
   4   9   4       34.84       36.08      2.78 o 
   5   9   4        1.52       -0.15      1.61 o 
   6   9   4       27.45       23.33      2.30 o 
   7   9   4       79.78       66.64      3.48 o 
   8   9   4       30.50       29.57      2.54 o 
   9   9   4        9.39        9.21      1.69 o 
  10   9   4      244.92      202.49      5.88 o 
  11   9   4       58.66       48.48      2.83 o 
  12   9   4      160.62      117.58      4.25 o 
  13   9   4      124.95      100.37      3.85 o 
   0  10   4      426.13      376.33      9.68 o 
   1  10   4       30.37       29.43      2.42 o 
   2  10   4      114.86       99.51      4.07 o 
   3  10   4       64.37       54.39      3.17 o 
   4  10   4        2.02        1.27      1.42 o 
   5  10   4       65.02       56.89      3.00 o 
   6  10   4       18.54       16.05      1.70 o 
   7  10   4        0.24       -0.83      1.58 o 
   8  10   4        6.66        4.62      1.42 o 
   9  10   4       37.52       33.38      2.32 o 
   1  11   4        0.54       -0.14      1.25 o 
   2  11   4       70.57       60.12      2.75 o 
   3  11   4       26.02       20.64      1.90 o 
   2   0   5       16.09       22.87      2.37 o 
   4   0   5      107.85      109.48      4.86 o 
   6   0   5       49.05       46.66      3.38 o 
   8   0   5       86.98       92.16      4.45 o 
  10   0   5       59.95       55.79      3.55 o 
  12   0   5       80.05       75.53      3.60 o 
  14   0   5       34.50       31.23      2.58 o 
   0   1   5      156.20      162.59      5.78 o 
   1   1   5       32.46       31.95      2.93 o 
   2   1   5       33.01       35.43      2.80 o 
   3   1   5       14.23       17.03      2.30 o 
   4   1   5       82.13       82.18      4.29 o 
   5   1   5      289.54      320.65      9.81 o 
   6   1   5      364.96      346.06     10.38 o 
   7   1   5       54.04       50.33      3.65 o 
   8   1   5      554.76      469.60     12.40 o 
   9   1   5       52.95       50.70      3.66 o 
  10   1   5        8.66       11.12      2.03 o 
  11   1   5       49.74       44.29      2.96 o 
  12   1   5       10.14        7.16      2.07 o 
  13   1   5        8.38        8.31      1.57 o 
  14   1   5       17.49       10.74      1.89 o 
   1   2   5        3.05        4.17      1.81 o 
   2   2   5       54.54       52.86      3.49 o 
   3   2   5       63.95       65.95      3.90 o 
   4   2   5      171.55      166.79      5.86 o 
   5   2   5       34.59       35.51      2.75 o 
   6   2   5      114.69      112.94      4.75 o 
   7   2   5       80.81       79.26      4.12 o 
   8   2   5      116.95      101.49      4.57 o 
   9   2   5      184.78      176.26      5.93 o 
  10   2   5       84.91       75.12      3.83 o 
  11   2   5      116.13      101.83      4.61 o 
  12   2   5       20.60       17.55      2.11 o 
  13   2   5       15.29       11.55      1.89 o 
  14   2   5       29.65       25.08      2.38 o 
   0   3   5       48.15       47.16      3.13 o 
   1   3   5       54.71       48.45      3.27 o 
   2   3   5      208.10      209.57      6.45 o 
   3   3   5       73.93       70.10      3.76 o 
   4   3   5      109.70      106.49      4.52 o 
   5   3   5       14.75       14.44      2.11 o 
   6   3   5      301.97      282.59      7.44 o 
   7   3   5        6.79        5.92      2.09 o 
   8   3   5       75.62       68.19      3.61 o 
   9   3   5       33.42       34.36      2.80 o 
  10   3   5        2.21        3.53      1.49 o 
  11   3   5        2.59        1.65      2.04 o 
  12   3   5        5.69        3.23      1.61 o 
  13   3   5       45.62       40.16      2.67 o 
   1   4   5       61.98       63.37      3.44 o 
   2   4   5      129.06      120.77      4.93 o 
   3   4   5      248.51      263.87      7.01 o 
   4   4   5      170.25      166.24      5.54 o 
   5   4   5       52.74       48.68      3.24 o 
   6   4   5       34.02       41.02      2.79 o 
   7   4   5       72.13       78.63      3.79 o 
   8   4   5       63.03       59.69      3.35 o 
   9   4   5       95.39       81.73      3.85 o 
  10   4   5      103.76       96.71      4.05 o 
  11   4   5        5.19        6.85      1.36 o 
  12   4   5       38.83       30.23      2.31 o 
   0   5   5      399.63      339.70      9.44 o 
   1   5   5      221.69      198.22      5.96 o 
   2   5   5      124.31      113.78      4.46 o 
   3   5   5      459.23      452.84     10.89 o 
   4   5   5      302.13      294.48      8.65 o 
   5   5   5       66.49       64.66      3.33 o 
   6   5   5       43.85       40.36      2.76 o 
   7   5   5       32.70       40.72      2.84 o 
   8   5   5      280.54      250.94      7.57 o 
   9   5   5       21.86       20.70      2.01 o 
  10   5   5       13.63       14.72      1.84 o 
   1   6   5       75.38       69.83      3.32 o 
   2   6   5      197.93      184.51      5.43 o 
   3   6   5       35.53       32.31      2.39 o 
   4   6   5      189.96      179.33      5.28 o 
   5   6   5       64.39       59.80      3.13 o 
   6   6   5       20.75       20.55      2.05 o 
   7   6   5       49.60       42.27      2.58 o 
   8   6   5      141.08      117.12      4.21 o 
   0   7   5        7.51        7.91      1.58 o 
   1   7   5      312.67      275.52      7.42 o 
   2   7   5        6.29        3.37      1.43 o 
                                                 
